# Supplementary material for: Adipocyte YTH N(6)-methyladenosine RNA-binding protein 1 protects against obesity by promoting white adipose tissue beiging in male mice
Source: Nat Commun. 2023 Mar 13;14:1379. doi: 10.1038/s41467-023-37100-z (PMC10011519; doi:10.1038/s41467-023-37100-z)
Supplement: Supplementary file 3 — Source data [file 41467_2023_37100_MOESM3_ESM.xlsx]

## Sheet: Figure 1
A	marker	marker					B	marker
			marker
			75kDa					75kDa
			60kDa					60kDa
			60kDa					60kDa
			45kDa					45kDa
			75kDa					75kDa
			60kDa					60kDa
			60kDa					60kDa
			45kDa					45kDa
			75kDa					75kDa
			60kDa					60kDa
			15kDa					35kDa
								25kDa
			60kDa					60kDa
			45kDa					45kDa
C
iWAT	CD	21.18	20.86	21.03	20.52	20.22	20.35	24.98	24.91	24.31	25.2	24.99	25.01	23.06	22.71	22.89	23.73	23.59	23.58	19.95	19.81	19.7	20.11	19.79	19.91	19.23	19.17	19.2
		20.94	20.89	20.85	20.06	20.16	20.11	24.5	24.07	24.08	25.32	25.58	25.34	22.7	22.52	22.61	23.33	23.03	23.52	18.79	18.5	18.63	19.71	19.79	19.87	19.65	19.59	19.64
		21.26	21.24	21.27	20.45	20.2	20.66	25.18	24.83	25.06	24.28	24.49	24.66	23.8	23.66	23.67	22.5	22.13	22.74	20.07	19.68	19.77	20.27	20.7	20.32	20.05	20.11	20.1
		21.08	21.1	21.02	20.16	20.42	20.34	24.64	24.34	24.33	25.63	25.51	25.74	23.09	23.31	23.23	23.81	23.7	23.89	19.1	18.98	18.82	22.96	22.72	22.66	20.52	20.43	20.5
		22.77	22.85	22.61	21.57	21.34	21.47	27.02	26.96	26.81	25.95	25.78	25.82	24.62	24.59	24.52	24.65	24.81	24.61	20.27	20.2	19.97	23	22.99	23.24	22.69	22.48	22.65
		22.91	22.93	22.95	21.73	21.78	21.8	27	26.93	26.86	25.84	25.74	25.67	25.11	24.98	24.98	25.68	25.76	25.7	19.66	19.51	19.64	22.89	22.75	22.85	22.85	22.77	22.56
		22.67	22.62	22.49	20.89	20.81	20.9	26.15	26.32	26.21	26.68	26.51	26.62	25.33	25.33	25.23	26.14	25.92	26.07	19.01	18.95	18.97	21.31	21.06	21.25	20.76	20.9	20.79
		23.12	23.12	23.1	21.74	22.07	21.6	25.05	25.22	25.16	24.68	24.34	24.44	24.53	24.44	24.45	26.04	25.81	25.89	19.63	19.68	19.74	21.26	21.04	21.19	21.31	21.34	21.64
		22.19	21.84	22.17	20.18	20.13	20.18	24.63	24.46	24.57	26.41	26.47	26.35	22.8	22.79	22.82	23.45	23.49	23.34	18.88	18.89	18.95	20.46	20.42	20.49	19.79	19.69	19.81
		23.3	23.23	23.13	19.81	19.78	19.74	23.77	23.75	23.71	24.14	24.2	24.3	23.53	23.55	23.56	21.23	21.42	21.44	19.92	19.85	19.86	19.99	20.03	19.89	19.65	19.65	19.73
	HFD	21.97	21.98	21.89	20.66	20.72	20.72	24.84	24.92	24.73	26.41	26.47	26.35	24.62	24.47	24.38	25.64	25.61	25.56	19.45	19.44	19.43	22.05	22.32	22.22	21.83	21.93	22.14
		22.13	22.32	22.19	20.09	20.08	20.15	24.43	24.4	24.55	25.96	26.11	26.03	24.33	24.44	24.19	24.29	24.61	24.46	20.75	20.66	20.64	21.58	21.56	21.38	21.26	20.99	20.99
		21.74	21.69	21.67	20.44	20.43	20.44	24.29	24.26	24.01	25.08	24.95	23.66	24.58	24.77	24.77	24.77	25.07	25.03	21.08	21.04	20.98	23.37	23.36	23.61	21.82	21.64	21.6
		21.76	21.72	21.55	19.8	19.84	19.87	24.88	24.77	24.65	25.67	25.61	25.86	24.02	24.08	24.03	25.82	25.87	25.85	21.23	21.06	21.06	22.68	22.64	22.64	21.89	22.01	21.97
		21.21	21.09	21.03	19.87	19.95	19.99	24.62	24.35	24.35	25.58	25.48	25.65	23.55	23.56	23.59	24.73	24.61	24.78	19.88	19.74	19.66	22.3	22.28	22.17	22.21	22.24	22.25
		21.95	22.03	22.11	19.8	19.7	19.72	23.97	23.98	24.04	24.75	24.74	25.11	23.25	23.24	23.29	24.44	24.08	24.18	19.29	19.14	19.07	22.93	22.78	22.78	20.99	21.43	21.32
		21.96	22.24	21.78	19.74	19.61	19.73	23.81	23.82	23.72	25.19	24.79	24.84	23.9	23.97	23.89	24.53	24.24	24.3	19.28	19.21	19.18	22.43	22.2	22.55	21.48	21.29	21.54
		20.68	20.67	20.58	20.02	19.74	19.81	24.03	24.02	23.94	25.71	25.63	25.59	23.41	23.37	23.53	24.7	24.91	24.84	18.96	18.65	18.76	21.92	21.79	21.92	21.12	20.97	20.92
		20.81	20.78	20.91	19.12	18.97	19.07	23.53	23.64	23.73	25.26	24.92	25.73	23.95	23.9	23.82	23.52	23.53	23.59	18.78	18.74	18.74	22.78	22.68	22.59	21.12	21.26	21.25
		20.23	20.32	20.29	19.49	19.28	19.47	23.46	23.36	23.44	24.29	24.1	24.05	23.25	23.23	23.14	24.15	24.04	24.02	20.01	20.05	20	21.93	22.04	22.05	20.81	20.77	20.65
		Ythdf1			Ythdf2			Ythdf3			Ucp1			Ppargc1a			Cidea			Pparg			Adrb3
D
BAT	CD	25.81	25.74	25.86	22.69	22.52	22.66	27.95		28.08	14.83	14.98	14.94	20.59	20.32	20.39	19.23	19.65	19.52	20.6	20.53	20.44	28.08	27.92	27.91	14.79	15.12	14.95
		26.06	26.07	26.03	22.49	22.31	22.57	27.66	27.7	27.5	14.15	14.36	14.34	18.93	19.44	19.13	19.25	18.98	19.05	20.74	20.77	20.63	27.99	27.83	28.03	15.07	15.11	15.07
		25.82	26.09	26.16	22.62	22.69	22.63	27.21	27.23	27.11	14.98	15.03	14.87	21.34	21.48	21.43	19.44	18.82	19.08	20.03	20.2	20.04	26.31	26.55	26.36	14.95	14.76	14.91
		27.09	27.31	27.16	24.13	23.95	24.07	27.02	26.63	26.9	16.86	16.55	16.63	20.07	19.79	19.89	21.28	21.55	21.12	23.09	22.88	22.9	26.87	26.53	26.67	17	16.96	16.88
		25.79	25.87	25.72	22.92	22.68	22.83	29.64	29.22		15.29	15.25	15.23	23.89	23.71	23.68	19.57	19.59	19.74	21.07	21.46	20.95	28.09	28.12	27.93	15.61	15.83	15.51
		26	26.14	26.26	23.5	23.17	23.51	27.35	27.13	26.98	15.3	14.88	15.25	21.46	21.27	21.25	20.02	20.14	20.02	21.88	21.25	21.5	27.22	27.06	27.2	16.17	15.95	16.17
		26.06	25.99	25.68	22.62	22.53	22.54	27.96	27.49	27.63	14.9	14.57	14.94	20.1	19.83	19.86	19.53	19.24	19.26	20.99	20.79	20.77	26.33	26.2	26.3	14.95	15.18	15.2
		23.61	23.59	23.27	21.94	21.75	21.64	24.95	24.71	24.68	14.79	15.08	15.01	21.72	21.53	21.9	17.33	17.17	16.7	19.04	20.3	19.46	23.61	23.6	23.51	15.28	14.72	14.71
		23.14	23.2	23.11	21.6	21.51	21.77	24.8	24.9	25.33	14.76	14.47	14.87	21.33	21.33	21.25	16.96	17.1	17.14	19.73	19.05	19.6	21.68	22.19	22.14	14.77	15.53	15.03
		23.05	23.48	23.11	21.76	21.5	21.91	25.04	25.08	25.07		15.12	14.75	20.48	20.21	20.22	16.78	16.9	16.89	18.95	18.99	19.29	22.59	22.92	22.72	15.04	15.14	15.01
	HFD	25.58	25.51	25.54	22.08	21.95	21.62	27.12	26.57	27.18	13.91	13.7	13.79	18.76	18.8	18.66	19.3	19.04	19.06	19.78	19.8	19.66	26.54	26.14	26.22	14.89	14.69	14.63
		25.82	25.69	25.72	21.84	22.15	22.09		26.48	26.46	14.11	13.87	14.17	19.05	19.02	19.2	19.12	19.35	18.88	19.73	19.96	19.93	26.66	26.24	26.18	14.8	14.74	14.7
		24.97	24.96	24.8	21.59	21.91	21.83	27.12	26.95	26.81	14.02	13.92	14	19.91	20.01	19.85	18.95	18.94	19.04		19.82	19.91	25.62	25.59	25.5	15.15	14.94	15.12
		26.04	26.11	26.22	22.11	22.12	21.95	27.12	26.97	26.85	13.75	13.67	13.82	19.03	19.14	19.04	19.31	19.09	19.1	19.84	19.46	19.59	26.7	26.5	26.58	15.36	15.3	15.36
		25.03	25.19	25.47	21.79	21.82	21.79	26.58	26.48	26.08	13.85	13.82	13.88	20.29	20.23	20.47	19.47	19.53	19.58	20.44	20.1	20	25.68	25.97	25.66	14.82	14.95	14.88
		25.73	25.64	25.63	22.65	22.58	22.78	26.79	27.24	27.12	13.8	13.31	13.57	20.29	20.27	20.25	18.8	18.68	18.75	20.02	19.77	19.92	26.79	26.78	26.78	15.02	15.02	14.78
		25.46	25.59	25.56	21.86	21.81	21.93	27.07	26.9	26.94	14.57	14.52	14.67	20.63	20.75	20.38	19.86	19.45	19.57		20.82	20.92	27.2	26.9	26.85	15.18	15.2	15.16
		22.76	22.96	23.02	22.24	22.47	22.04	24.62	24.91	24.75	13.75	13.44	13.46	20.81	20.71	20.79	17.53	17.43	17.34	19.78	19.66	19.68	23.2	23.6	23.09	15.08	14.76	15.16
		22.89	22.86	22.81	22.57	22.59	22.67	25.1	24.91	25.14	15.11	15.03	15.02	20.67	20.72	20.61	17.05	17.1	16.97	20.9	20.86	20.92	23.25	23.01	22.97	14.86	14.98	14.78
		22.82	22.54	22.63	21.49	21.25	21.18	24.76	24.63	24.6	13.74	13.83	14.52	19.99	20.02	19.96	16.92	17.3	16.9	18.85	18.97	18.95	22.17	22.44	22.45	14.71	14.53	14.72
		Ythdf1			Ythdf2			Ythdf3			Ucp1			Ppargc1a			Cidea			Pparg			Adrb3			Cox8b
E	5.00861	4.80276		5.22255	5.2126		7.10596	7.57822
	4.97053	4.88495		5.21434	5.39941		7.9769	7.36483
	4.9295	4.89809		5.39643	4.59844		7.78547	7.35844
	5.0067	4.99673		5.02655	5.44035		7.79637	4.90579
	4.87259	4.9259		5.35558	3.74555		7.91843	7.93663
	4.72342	4.76055		5.46278	4.23919		7.56624	7.80518
	4.89598	4.87889		5.20861	3.90485		7.4842	7.46142
	4.75223	4.62564		5.16666	3.46424		8.1988	6.89332
	5.06412	4.94524		5.40371	5.08087		7.86645	7.42039
	4.74428	4.85077		5.33936	5.2458		7.35297	7.67726
	4.94701	4.8223					7.6426	8.11117
	5.01997	4.66697					6.68936	7.25075
		4.77181					7.25111	8.44561
		4.93345					7.67231
		4.79672					7.6115
		4.73758
		4.758
		4.96245
		4.82623
		4.9642
		4.82722
		4.77218
		4.76283

## Sheet: Figure2 
A			marker		C			E																						K						M	CTL				cKO
			75kDa		Food intake			CD-CTL					CD-cKO					HFD-CTL					CD-cKO							CTL	37.1	36.8	37.2	37		GTT	13.75	12.45	14.75	10.05	19.85	21.2	14.55	16
			60kDa		3.325	4.45357		24.5	28.7	29.5	26.9		25.3	27.5	27.9	28.4		32.1	29.2	28.8	28		33.1	27.9	32.4	29.6				cKO	36	36.2	36.4	36.2			13.25	11.8	13.8	10.2	24.3	22.4	16	16.1
			60kDa		4.03571	5.93214		24.3	28.75	29.53	27		28.8	28.6	28.8	28.9		35.1	31.5	31	29.8		35.5	32.3	34.5	34.3											12.5	11.5	13.5	10.1	28.8333	22.65	16.75	17.1
			45kDa		3.95714	5.35		24.8	29.9	30.4	27.8		30.5	29.5	30.4	30.6		37.1	33.2	32.5	31.4		38.3	34.2	35.6	37.4				L							13.15	9.4	11.75	9.35	26.1	22.45	15.9	14.35
					4.68214	6.23929		26.2	32.6	31.2	29.9		31.3	30.3	30.9	30.8		38.7	35.1	34.3	33.4		40.5	36.5	38.8	39.4				TG	1.151	1.12	1.24	1.12			12.85	8.9	11.5	9.3	26.9	22.45	15.45	14.6
			75kDa		4.42143	6.83929		27	33.3	32.4	30.2		31.8	30.1	31.6	31.3		40.4	36.5	35.7	35.1		42.8	39.1	41.7	42					1.84	2.12	1.17	2.16			10.8	8.1	8.9	9.36667	23.7	16.5	12.7	12.5
			60kDa		4.59643	6.42143		28	34.4	34.2	31.5		33	30.9	32.9	32.1		42.7	38.8	37.2	36.3		46	42.4	45.4	45.9
					4.89643	6.15714		28.6	34.5	34.6	32.4		34.2	31.5	33.4	32.8		44.6	40.4	38.3	37.9		47.6	45	48.1	47.8				CHO	5.04	4.8	3.89	4.36		ITT	100	100	100	100	100	100	100	100
			60kDa		6.78929	6.2		30	35.3	35.7	33.7		35.2	32	34.3	33.7		46.3	43.1	40	40		49.7	49	50.9	51.3					6.351	5.35	6.31	6.506			93.5484	73.1132	46.2406	74.1803	75.9091	75.8333	86.6667	64.4444
			45kDa		6.16429	6.12143		30.4	35.4	37.3	34.2		35.9	32.8	35.5	34.7		47.7	43.4	41.4	40.9		50.7	50.9	53.6	52.6											58.871	46.2264	40.6015	46.7213	68.1818	47.5	68.3333	53.3333
					4.65714	3.725		31.7	33.6	38.6	35.5		37.3	33.6	34.3	35.5		48.2	47.3	42.8	42.8		53.1	55.4	56.5	54.6				HDL	2.506	2.38	2.28	2.19			66.129	32.5472	45.1128	44.6721	75.4545	47.5	73.3333	59.2593
			75kDa		5.39286	4.475		32.1	36	39.5	35.8		36.9	35.1	33.6	34.9		47.5	47.6	42.9	42.4		54	57.6	57.1	55.9					2.22	2.22	2.5	2.488			79.4355	38.6792	54.1353	47.9508	93.6364	62.5	91.6667	84.4444
			60kDa		4.125	3.32857		32.5	36.2	40	36.5		37.1	34.5	34.2	35.7		48.2	48.4	44.6	43.5		54.6	58.8	58.9	56.2											89.1129	37.7358	66.1654	54.918	107.273	75.8333	103.333	89.6296
								32.8	38.2	40.7	37.2		38.5		34.9	36.8		50.2	51.2	47.9	46		54.3	59.2	58.6	55.9				LDL	0.501	0.619	0.68	0.7			I	II	III	IV	I	II	III	IV
			60kDa					I	II	III	IV		I	II	III	IV		I	II	III	IV		I	II	III	IV					0.99	1.11	1.46	0.648
			45kDa
F
iWAT	1.6608	1.679	1.5138	2.223	CTL
	2.2884	2.867	2.676	2.558	cKO
eWAT	2.103	2.85	2.397	2.5247	CTL
	3.3286	2.9956	2.8706	2.7216	cKO
BAT	0.22	0.173	0.201	0.2108	CTL
	0.1699	0.258	0.373	0.2745	cKO					H	O2							CO2							heat
											CTL			cKO				CTL			cKO				CTL			cKO
G	iWAT			BAT			eWAT				I	II	III	I	II	III		I	II	III	I	II	III		I	II	III	I	II	III
	4582.09	14.3546		154.095	2002.75		28.199	221.519			2782.13	2245.9	2527.66	2920.54	2578.77	3124.88		2121.57	1711.17	1610.47	2325.61	2576.77	2035.17		13.3108	10.7436	11.7427	14.082	15.1651	12.4138
	3006.95	1068.65		154.558	523.786		7059.16	15.5218			2275.4	2472	2527.79	2329.12	2747.77	1818.11		1681.42	1899.41	1610.55	1899.75	1486.33	2221.46		10.827	11.8429	11.7433	11.2802	8.80906	13.2859
	2840.06	1599.99		229.061	362.096		595.022	8914.64			1994.88	2559.18	2527.6	2697.07	2427.47	2054.19		1464.45	1957.27	1610.43	2292.54	1686.04	1977.61		9.4815	12.2505	11.7424	13.1647	9.96034	11.7539
	11.2158	5926.26		414.623	573.562		1052.76	5506.93			2084.89	2470.05	2526.75	3183.41	2326.16	2796.12		1549.81	1917.55	1609.89	2734.18	2402.1	1909.63		9.93064	11.8553	11.7385	15.5698	13.6762	11.2795
	2830.64	1698.93		2712.63	330.864		1202.72	5512.69			2173.72	2997.42	2507.41	2897.24	2443.76	3229.78		1619.25	2322.06	1681.86	2450.37	2779.19	1969.49		10.3575	14.381	11.7418	14.1281	15.8023	11.8091
	10097.8	1523.14		824.618	124.277		1877.53	10334.7			2214.49	3907.05	2438.57	3029.54	2542.89	3453.47		1657.44	3111.63	1794.4	2501.56	2835.63	2077.29		10.5604	18.8391	11.595	14.7061	16.7463	12.319
	12.3373	224.153		324.387	128.181		1104.79	115.083			2289.59	3199.78	3069.97	3075.01	2291.28	3030.33		1732.08	2501.34	2390.7	2396.78	2368.13	1799.94		10.939	15.3768	14.7429	14.7695	14.5617	11.0207
	13.2346	140.896		425.266	420.981		330.082	657.461			2305.55	2448.55	4021.11	3055.1	2305.96	2662.56		1744.84	1821.6	3186.47	2339.22	2071.05	1806.39		11.016	11.6644	19.3714	14.6273	12.7837	11.0857
	1916.55	2202.22		428.042	645.461		23.3899	10450			2255.46	1921.01	3809.8	2608.23	2370.74	2438.12		1717.65	1426.51	2862.26	2058.8	1974.96	1898.66		10.7885	9.14841	18.1801	12.5561	11.7929	11.443
	874.157	884.909		144.378	259.29		12.0228	5233.08			2049.03	2123.2	3622.38	2648.9	2678.7	2173.04		1530.51	1618.75	2743.31	2139.58	1720.33	2157.17		9.76798	10.1579	17.3099	12.8057	10.4667	12.9426
	527.366	408.334		441.925	365.674		3377.55	15.9653			2089.49	2247.37	3465.48	2030.52	2253.33	1916.76		1548.1	1702.58	2689.08	1590.25	1454.98	1782.62		9.94689	10.7399	16.6316	9.76108	9.16317	10.852
	76.9402	7043.05		955.576	2535.64		1926.06	18.848			2229.06	2226.94	3343.53	2409.39	2177.92	1783.78		1680.53	1625.06	2599.99	1892.19	1345.48	1651.11		10.6434	10.5737	16.0524	11.5882	8.51797	10.4093
	5774.55	3006.3		139.75	407.967		30.6036	1947.77			2334.7	2208.42	3202.22	2670.26	2655.38	1998.96		1794.68	1598.12	2502.06	2102.37	1540.27	2140.56		11.186	10.4709	15.3872	12.8487	9.58145	12.8323
	15.0291	945.861		166.589	625.615		4917.78	27.7176			2213.51	2239.49	3439.77	2883.04	2456.46	2220.91		1748.47	1660.96	2631.34	2200.98	1725.84	1950.37		10.6573	10.6628	16.4664	13.7964	10.6614	11.838
	1125.84	2304.03		203.609	721.914		3345.41	520.869			2269.96	2393.79	3671.22	2249.56	2504.39	2768.43		1787.29	1822.51	2844.22	1626.98	2195.96	1956.38		10.9227	11.4496	17.614	10.665	13.3391	12.0336
	1666.66	11951		159.185	183.813		960.953	2611			2196.87	2344.35	3408.34	2296.01	2191.89	3066.3		1680.29	1848.08	2701.61	1753.24	2454.99	1751.61		10.5163	11.2831	16.4203	10.9877	14.7995	10.5755
	3850.37	10373.6		173.993	867.338		100.336	90.0267			2210.44	2194.99	3408	2557.57	1824.09	3106.84		1673.99	1698.56	2671.89	1998.74	2500.16	1483.93		10.5628	10.5291	16.386	12.29	15.0092	8.82997
	2644.68	9081.63		350.763	160.064		7024.62	933.084			2212.67	2216.57	3374.07	2610.29	2104.16	3075.45		1698.41	1741.35	2596.18	2090.16	2463.77	1752.62		10.5986	10.6614	16.1686	12.5989	14.8453	10.2309
	806.638	2730.25		165.664	499.061		3045.72	23.061			2252.57	2206.34	3248.23	3031.78	2121.71	2900.33		1712.08	1755.61	2462.29	2458.81	2288.16	1775.9		10.7709	10.6369	15.5246	14.6677	13.9609	10.3258
	38.1336	225.258		332.253	859.53		14.2088	196.019			2544.4	2120.47	3296.74	3615.61	2351.56	2558.54		1977.08	1617.06	2468.48	2952.37	2002.35	1925.37		12.2141	10.1452	15.7226	17.5145	12.2978	11.3969
	161.283	74.6442		1071.26	471.407		20.5481	553.908			3276.4	2177.58	3365.55	2302.26	2484.46	2301.31		2649.38	1681.51	2540.07	1909.96	1758.72	1999.65		15.8425	10.4416	16.073	11.1856	11.0146	12.0029
	594.885	13146		585.84	165.92		2053.72	3096.16			3399.71	2313.31	3002.11	3113.95	2566.63	2744.99		2704.89	1805.45	2266.26	2613.63	2164.82	2065.24		16.3899	11.1136	14.3378	15.1627	13.2123	12.3992
	2118.88	38.4263		484.498	493.205		1645.38	53.6612			2769.32	2382.41	2852.18	2923.34	2832.43	2281.51		2116.23	1849.47	2099.5	2557.07	1830.41	2289.75		13.2544	11.4346	13.5625	14.349	11.0159	13.6951
	5798.11	1096.92		1281.35	293.45		16.832	19.2914			1969.63	2395.03	2789.72	1981.84	2445.98	2169.56		1440.29	1853.82	2067.46	1655.79	1642.65	1945.74		9.35526	11.4891	13.2809	9.64172	10.367	11.7916
	5049.34	60.952		673.762	326.634		489.439	8246.75			1699.3	2362.93	2843.48	2291.32	2012.92	1982.77		1164.19	1778.05	2102.85	1971.16	1440.72	1623.61		7.98452	11.2788	13.5319	11.2102	9.40754	9.72862
	473.53	1027.13		396.113	232.288		1702.87	4119.5			1988.32	2646.16	2769.81	2405.65	2262.07	2446.91		1403.46	2015.06	2053.63	1981.67	1806.79	1854.34		9.38819	12.6572	13.1871	11.6724	11.6416	10.9657
	368.775	3817.89		156.409	125.579		181.217	3803.74			2241.41	3466.4	2579.73	2397.02	2480.51	2106.51		1654.51	2722.07	1889.74	1979.66	1526.41	2024.37		10.6633	16.6717	12.2568	11.6362	9.98995	12.0146
	13.4589	2369.4		507.172	326.634		26.0131	12782			2199.03	3790.42	2289.47	2882.2	2442.25	2137.87		1621.65	3016.5	1660.14	2414.58	1555.81	1989.25		10.4599	18.2743	10.8589	14.0293	10.1461	11.825
	1257.06	5699.68		223.97	512.725		88.3133	577.634			2201.45	3433.17	2004.14	2087.78	2391.42	2211.89		1687.95	2647.32	1423.91	1690.17	1626.79	1932.54		10.5428	16.4581	9.47316	10.0973	10.5163	11.562
	12.5617	99.5992		1205.46	468.479		25.3573	2203.21			2158.85	3333.56	2175.26	2408.9	2472.77	2301.48		1668.82	2550.82	1525.4	1935.61	1705.95	1940.4		10.3537	15.9588	10.2598	11.6343	10.9569	11.8913
	155.226	1018.3		574.271	181.536		6651.04	3351.83			2134.52	2648.54	2207.09	2771.11	2626.38	2701.73		1648.19	1962.11	1563.59	2278.11	2090.82	2121.08		10.235	12.608	10.4275	13.4405	12.96	12.6965
	5683.26	7427.31		712.17	518.906		1322.51	2979.97			2226.83	1926.53	2318.99	2978.36	2846.93	2015.84		1717.87	1365.03	1760.02	2516.83	1536.97	2275.89		10.6759	9.10219	11.0857	14.5213	9.64431	13.7369
	42.6199	1124.74		194.354	264.496		3644.02	33.7046			2281.98	1834.98	2264.08	2972.65	2389.07	1998.94		1720.66	1377.42	1661.53	2514.19	1578.8	1961.74		10.8963	8.75508	10.7604	14.4959	9.62396	11.585
	412.292	1194.09		730.68	117.445		337.951	656.796			2339.52	2185.62	2149.45	3018.36	2584.39	2192.23		1761.89	1681.19	1572.56	2497.95	1734.31	2090.93		11.1687	10.4729	10.2102	14.6581	10.5577	12.4976
	7428.65	4475.12		1841.28	501.663		3964.7	9663.9			2341.17	2285.34	2127.59	2993.7	2690.04	2287.25		1796.4	1733.78	1583.62	2443.38	1845.88	2222.05		11.2134	10.9241	10.1363	14.5006	11.0556	13.059
	32.5257	969.712		301.249	152.256		19.2366	15.3001			2348.42	2334.05	2145.7	2980.08	2524.31	2440.68		1783.19	1784.71	1521.14	2339.99	1962.18	2075.03		11.2273	11.1724	10.1386	14.3325	11.7889	12.2433
	5072.22	5032.74		583.063	1702.47		732.738	2352.45			2399.8	2328.95	2106.72	2537.03	2533.93	2848.85		1794.33	1701.2	1562.08	1984.05	2396.73	1964		11.4421	11.0599	10.0302	12.1928	13.8781	12.1584
	13.4589	1323.72		903.748	100.203		506.927	1023.11			2460.84	2269.32	2188.08	2387.66	2234.13	2618.45		1877.4	1646.89	1702.86	1855.42	2165.48	1637.59		11.7746	10.7648	10.5066	11.4619	12.7143	10.6159
	288.021	73.9816		391.022	301.584		381.671	3213.24			2223.31	2330.54	2254.09	2195.65	2631.08	2302.81		1722.02	1693.92	1693.55	1757.38	1918.57	2069.99		10.6666	11.0581	10.7564	10.5967	11.1973	12.6585
	869.895	502.854		393.336	143.146		13.3344	13.7479			2552.29	2269.9	2274.63	2453.74	2919.15	2668.23		2021.02	1718.46	1692.96	1981.82	2175.04	2351.3		12.2938	10.8463	10.8367	11.8621	12.9211	14.1049
	1540.6	599.583		491.439	237.818		1993.83	1371.91			3555.47	2171.52	2282.91	2389.69	2462.22	2369.87		2952.97	1685.4	1689.47	1886.09	1932.4	1957.79		17.2781	10.422	10.8655	11.5038	11.4769	11.8689
	666.217	6375.45		139.75	2409.74		6064.11	6883.05			4085	2297.1	2281.17	2811.02	2092.7	2458.3		3372.49	1756.6	1657.57	2209.7	1996.99	1634.59		19.8289	10.9957	10.8234	13.5221	11.8968	10.0552
	1260.65	21.6424		197.594	115.168		3663.91	747.931			3410.81	2387.7	2136.16	2766.91	2364.7	2546.3		2738.16	1834.57	1542.22	2151.2	2122.68	1822.41		16.4704	11.4389	10.1243	13.2836	12.3827	11.3349
	340.735	3745.46		284.59	127.205		2116.02	15.3001			3309.06	2393.05	2101.73	2515.64	2451.18	2611.98		2642.96	1865.47	1542.42	1941.2	2165.1	1914.17		15.9641	11.4942	9.98884	12.0611	12.6884	11.7772
	3579.4	1827.24		371.587	167.872		147.99	15.0784			3314.28	2370.48	2294.56	2603.37	2566.57	2369.25		2657.54	1841.55	1731.25	2022.83	1963.87	1988.25		16.0008	11.3788	10.9576	12.4971	11.5093	12.3139
	15.2534	44.1681		355.854	495.157		1182.61	6775.73			3408.08	2374.78	2121.51	2825.11	3055.29	2601.29		2834.08	1852.19	1571.15	2245.62	2195.11	2453.44		16.5657	11.4075	10.0986	13.6174	12.6795	14.7544
	18.6182	1959.08		314.669	999.423		6247.73	2115.41			3345.68	2322.57	1984.81	2537.92	2756.55	2619.65		2755.63	1806.88	1396.65	2027.18	2145.16	2211.56		16.2331	11.1517	9.36684	12.244	12.6966	13.3096
	1862.94	18.7715		687.644	192.272		5320	2314.31			3228.56	2148.36	2122.56	2862.21	2540.54	2338.68		2547.4	1646.44	1566.03	2357.32	1890.41	2011.65		15.5412	10.2877	10.097	13.8872	11.3075	12.2372
	35.6662	107.329		527.071	2295.55		3049.21	55.6569			3577.7	2368.11	2138.34	2204.79	2316.58	2218.49		2762.08	1830.06	1622.72	1819.08	1792.3	1859.22		17.1546	11.3568	10.2219	10.701	10.7253	11.186
	2732.61	423.131		334.567	909.305		427.795	6155.3			3342.16	2450.43	2323.84	2323.84	2525.96	2151.42		2573.49	1929.16	1797.74	1940.52	1660.94	2060.17		16.0177	11.7908	11.1466	11.3045	10.3157	12.2334
	93.9882	7202.5		200.37	484.095		22.7341	6881.94			3225.45	2366.41	2314.85	2396.22	2482.24	2023.66		2481.41	1805.49	1789.52	1988.03	1486.89	1951.74		15.4559	11.3229	11.102	11.6423	9.61974	11.9411
	28.4881	329.494		231.374	402.111		91.155	2284.59			3126.21	2770.82	2231.15	2422.91	2386.22	2360.12		2423.41	2117.21	1729.07	1972.5	1733.03	1864.21		15.0007	13.2614	10.7053	11.7303	11.218	11.4659
	26.6935	2023.34		261.453	103.131		7723.26	1583.45			2955.32	3538.72	2210.29	2825.05	2348.67	3095.46		2294.23	2894.85	1700.71	2367.92	2418.14	1795.81		14.1843	17.1478	10.5917	13.7524	14.8737	11.2423
	20.4127	2475.18		571.957	880.026		9776.54	72.5092			3153.89	3620.52	2254.87	3423.06	2290	2732.34		2396.84	2950.88	1706.84	2859.97	2053.51	1717.78		15.0804	17.5321	10.7742	16.6534	13.0393	10.9247
	14.8048	3218.75		534.012	502.639		1912.51	3789.1			3116.74	3559.35	2255.13	2385.2	2224.21	2053.5		2357.46	2866.87	1691.69	1886.68	1515.43	1648.27		14.8904	17.1982	10.7585	11.4867	9.76891	10.5886
	6793.84	124.996		898.195	654.57		49.403	2392.36			2830.23	3902.2	2182.52	2485.35	2029.01	2157.92		2156.3	3182.45	1647.08	2088.22	1616.44	1554.99		13.5388	18.8984	10.423	12.1043	10.2922	9.71615
	22.2072	5788.46		170.291	331.514		4093.45	28.1611			2632.28	3119.31	2211.1	2870.8	2183.99	2338.71		1978.71	2623.06	1650.39	2477.33	1877.51	1699.09		12.5623	15.1943	10.5393	14.0538	11.2934	10.4863
	28.9367	2888.38		139.287	297.68		5304.04	5018.65			2664.58	3173.7	2286.9	2950.16	2308.26	2440.13		1992.59	2588.71	1692.96	2520.05	1960.16	1760.81		12.7049	15.3707	10.8851	14.4138	11.7845	11.0443
	63.7056	536.422		680.703	1205.68		828.265	1573.03			2584.85	3155.08	2235.68	2914.24	2319.99	2567.98		1904.91	2620.88	1619.41	2404.8	2017.38	1738.47		12.2937	15.3329	10.6019	14.1447	12.3516	11.0658
	43.0686	5378.35		179.084	134.688		5637.62	13.0827			2173.06	3104.89	2124.14	2485.43	2663.98	2552.35		1502.34	2598.37	1565.04	2050.08	1938.54	2056.1		10.2256	15.1102	10.1022	12.0625	12.2028	12.7728
	2183.49	1917.56		1081.91	420.005		50.9332	1378.12			2113.46	3251.11	2153.46	2428.57	2237.06	1567.97		1413.7	2632.62	1582.54	1996.61	1209.27	1710.97		9.89269	15.7243	10.2371	11.7792	7.51682	10.7086
	39.9281	4590.62		270.708	377.386		4806.3	5919.81			2195	3177.6	2267.32	2115.56	2261.57	1868.71		1559.85	2501.92	1676.96	1714.94	1513.49	1705.87		10.3757	15.29	10.7902	10.2342	9.03853	10.7996
	88.8289	15.6797		1053.22	1113.61		2445.67	918.45			2407.23	3086	2064.4	1706.85	2542.05	2353.51		1804.3	2394.15	1534.97	1302.87	1928.53	1952.08		11.4825	14.8098	9.83349	8.16766	11.4081	12.1772
	32.0771	685.49		278.575	165.269		1073.97	15.5218			2170.91	3419.62	1973.2	1920.7	2605.88	2522.44		1607.51	2702.37	1416.1	1531.75	2029.86	2004.95		10.3335	16.4655	9.34261	9.26358	12.186	12.4872
	4657.46	5471.33		160.574	178.282		1432.9	527.521			1980.35	3117.22	2228.26	2354.62	2441.33	3023.41		1516.44	2501.03	1706.44	1877.58	2518.75	1868.88		9.48175	15.0511	10.6689	11.3561	14.701	11.6882
	375.504	7706.9		488.2	223.178		313.25	4844.37			2153.56	2845.75	2249.66	2409.88	2662.81	3240.46		1611.81	2261.07	1721.34	1999.4	2671.6	2063.32		10.2699	13.7158	10.7697	11.7087	15.7254	12.7761
	21.7586	2134.65		924.571	457.093		1937.86	12.6392			2177.67	2612.27	2067.04	2569.42	2525.03	3283.94		1612.73	2060.71	1520.01	2132.7	2545.36	1929.65		10.3659	12.5741	9.82734	12.4848	15.7572	12.0853
	14.3562	3669.27		1434.52	114.843		3236.33	7279.52			2278.71	2628.01	2331.39	2595.01	2639.51	2975.75		1737.89	2039.76	1758.86	2100.01	2254.96	2015.7		10.9025	12.613	11.1333	12.5495	14.2214	12.6317
	1638.18	29.8135		817.214	605.77		56.1795	2237.14			2182.44	2669.15	3373.55	2441.52	2598.61	2899.93		1681.55	2094.98	2701.73	1975.03	2175.53	2045.81		10.4608	12.8361	16.2833	11.8064	13.8348	12.5038
	48.9008	3677		165.201	325.333		7197.53	649.035			2064.86	2504.26	3567.17	2438.81	2109.9	2974.65		1598.1	1894.78	2804.69	1981.83	2381.31	1614.55		9.90512	11.9649	17.1602	11.8033	14.3568	10.1008
	3761.99	853.328		3249.42	335.744		474.356	55.8786			2182.03	2113.12	3143.19	2471.26	2476.83	2388.45		1663.35	1571.04	2371.2	2030.84	1923.18	1928.61		10.439	10.0654	15.0099	11.9854	11.5399	11.8942
	308.882	9362.54		193.892	571.285		10168.5	2248.01			2349.1	2131.38	2925.85	2571.51	2336.77	2779.28		1722.14	1559.33	2284.46	2092.93	2246.94	1772.32		11.1625	10.1244	14.0574	12.4491	13.4382	11.1694
	28.7124	12372.6		490.976	801.946		20.3295	2007.2			2265.24	2175.22	3186.12	3024.27	2583.5	2513.23		1725.25	1510.5	2576.53	2534.45	1997.78	1987.44		10.8354	10.2432	15.4062	14.7217	12.1142	12.3797
	138.178	5573.8		459.047	1126.63		72.5743	1176.11			2209.4	2101.43	3383.96	2724.59	3054.49	2533.02		1723.97	1486.75	2734.76	2323.07	1956.43	2443.66		10.614	9.92608	16.3608	13.3069	12.1464	14.7404
	231.045	205.603		247.57	1941.59		629.997	6273.26			2205.02	2011.18	3135.77	3108.4	3136.8	2495.89		1683.12	1403.23	2549.19	2681.69	1981.78	2530.84		10.5515	9.47803	15.1775	15.2162	12.0282	15.1612
	15.7021	1308.26		754.743	230.336		14.8646	1305.83			2259.05	1997.06	3063.28	3120.01	2752.33	2225.17		1732.24	1387.6	2367.38	2635.04	1698.34	2138.88		10.8188	9.40508	14.6907	15.2103	10.6478	13.2125
	2006.73	28.7093		995.372	623.338		6840.13	1643.1			2270.13	2144.71	3017.31	3104.36	3384.48	2272.82		1748.94	1594.56	2344.75	2499.65	1658.8	2521.28		10.8809	10.2159	14.4845	14.9989	10.7918	16.1268
	2635.03	909.643		347.061	143.472		1191.57	16.4088			2174.12	2251.94	2832.08	2785.27	3041.18	2338.17		1698.07	1696.01	2265.41	2264.69	1697.72	2319.94		10.4463	10.7507	13.6668	13.4815	11.0924	14.5511
	69.5378	11.042		154.558	282.389		5524.83	1118.9			2119.68	2263.38	2771.93	2850.27	2510.93	2254.26		1643.66	1656.89	2255.86	2322.63	1630.86	1950.23		10.1716	10.7525	13.4192	13.8018	10.6878	12.0525
	271.87	132.063		293.383	667.583		13.7716				2166.3	2251.57	2647.7	2529.24	2575.52	2393.28		1628.62	1697.38	2118.61	1997.98	1735.77	1968.81		10.3387	10.7507	12.7778	12.1775	11.3517	12.3276
	3061.68	3298.04		313.743	192.922		906.304				2144.9	2183.99	2141.97	2595.06	2558.96	2293.77		1645.62	1678.8	1652.65	2074.21	1647.12	1954.98		10.2731	10.4639	10.2694	12.5212	10.8615	12.2471
	5978.01	1844.02		434.521	443.103		15.0832				2136.92	2297.2	2192.32	2633.83	2372.81	2471.41		1674.37	1665.63	1684.06	2122.91	1891.72	1825.88		10.2734	10.8955	10.5025	12.7278	11.8321	11.3707
	19.2911	146.417		1088.85	224.805		17.925				2138.17	2310.66	2210.56	2555.16	2549.88	2133.41		1629.59	1646.45	1698.42	2041.38	1600.04	1918.89		10.2289	10.9273	10.5903	12.3276	10.1774	12.1714
	4999.09	1943.18		266.543	511.749		592.617				2180.25	2218	2214.8	2586.86	2727.5	2231.07		1599.81	1644.45	1695.13	2090.88	1691.28	2005.33		10.3618	10.5599	10.6033	12.5073	10.6632	12.967
	613.278	3954.15		783.433	297.354		215.318				2306.96	2151.4	2225.59	2174.39	2657.94	2665.28		1724.09	1615.6	1721.34	1808.41	2042.27	1944.72		10.9986	10.2655	10.6748	10.5694	12.7626	12.6258
	17.2723	4543.13		180.935	669.21		76.0718				2595.07	2166.91	2156.02	2428.74	2216.15	2107.54		2066.98	1639.95	1612.79	2005.17	1636.44	1627.23		12.5133	10.3536	10.2806	11.7894	10.1157	10.5336
	1597.13	218.853		149.468	638.303		85.9087				3263.78	2124.66	1991.16	2725.11	2170.42	2185.42		2651.85	1589.4	1382.78	2327.89	1738.78	1604.43		15.7955	10.1312	9.37652	13.3143	10.5358	10.3281
	43.7415	3194.02		207.311	618.783		59.2398				3491.47	2023.39	2124.67	2718.94	2295.78	2228.24		2786.67	1459.08	1574.21	2250.88	1795.97	1705.55		16.8419	9.58793	10.1144	13.2048	10.7678	10.934
	546.657	3600.37		197.131	752.82						3418.79	2141.18	2362.9	2666.4	2290.7	2287.58		2632.88	1583.46	1848.63	2204.61	1863.57	1731.56		16.3854	10.1897	11.3568	12.9466	11.0765	10.9428
	19.7398	4313.24		495.141	739.156						3286.49	2250.65	2381.31	2654.48	2207.81	2493.6		2529.83	1719.56	1791.37	2225.13	2024.55	1665.67		15.75	10.7717	11.366	12.9223	12.0664	10.5432
	1266.71	875.854		160.111	580.069						3253.61	2281.21	2182.21	2634.39	2184.12	2593.59		2562.23	1751.67	1654.89	2238.15	2109.41	1662.07		15.6563	10.9276	10.4304	12.8575	12.5543	10.4459
	8258.4	37.1012		307.265	1328.66						3219.94	2190.33	2035.64	2643.15	2184.45	2207.61		2577.71	1653.53	1458.89	2251.41	1809.46	1687.75		15.5407	10.4609	9.63598	12.9067	10.7015	10.4756
	1180.35			412.309	296.704						2820.38	2220.33	2097.79	2408.27	2595.05	2151.87		2317.96	1686.48	1569.69	2039.71	1760.76	2080.75		13.6788	10.6155	10.0035	11.7469	10.4279	12.5284
	78.959			496.066	530.618						2542.07	2315.79	2295.95	2388.26	2988.85	2201.05		2099.75	1751.95	1836.27	1981.08	1786.57	2383.41		12.3406	11.0642	11.0793	11.6032	10.6503	14.4151
	234.858			145.303	261.242						1983.11	2225.93	2251.15	2566.86	2835.97	2447.07		1535.09	1661.57	1739.02	2118.81	2001.41	2297.78		9.51324	10.6101	10.7951	12.4594	11.8575	13.7179
	2110.14			142.064	247.578						1998.56	2542	2138.33	2975.98	2774.63	2937.07		1541.95	1997.03	1643.56	2487.57	2556.58	2288.27		9.58173	12.2267	10.2449	14.4796	14.4026	13.4656
	4685.73			1311.43	1457.17						2253.09	3080.51	2075.93	3107.94	2440.79	2320.6		1791.77	2550.49	1638.15	2605.17	2015.93	2017.93		10.8611	14.9611	9.99304	15.1297	11.3751	11.851
	6266.03			631.652	227.408						2299.34	3406.99	2039.04	2528.22	2407.43	2154.79		1788.98	2774.43	1610.69	2049.64	1793.35	2022.72		11.0403	16.4955	9.81728	12.2306	10.4755	11.7248
	15.4778			406.756	107.035						2251.59	3244.8	2063.66	2466.28	2244.68	2625.53		1728.01	2511.07	1628.37	2044.84	2159.35	1807.45		10.7847	15.565	9.93387	11.9812	12.7354	10.8453
	35.8905			408.144	468.154						2101.39	2766.39	2101.35	2373.56	2263.58	2764.78		1623.07	2141.23	1664.06	2000.9	2316.69	1741.54		10.0767	13.2705	10.1219	11.5672	13.4583	10.8469
	1610.58			349.375	332.816						2098.11	2288.07	2010.47	2698.62	2217.4	2214.53		1638.04	1767.88	1617.93	2283.79	1785.23	1729.36		10.0803	10.9725	9.71267	13.1611	10.7019	10.6515
	600.492			865.802	282.389						2237.35	2003.33	2066.72	3028.4	2445.61	2408.73		1708.43	1512.18	1634.29	2617.81	1879.2	1943.56		10.7069	9.56759	9.95246	14.8302	11.5712	11.7877
	233.288			205.46	968.191						2251.48	2154.17	2133.17	2620.06	2443.55	2458.78		1705.81	1645.26	1688.89	2247.4	1941.67	1949.74		10.7597	10.3092	10.2747	12.8113	11.8376	11.7864
	25.1233			169.829	615.53						2316.63	2119.16	2383.8	2712.34	2584.45	2437.49		1744.66	1631.28	1955.77	2371.95	1946.57	2076.38		11.0594	10.1558	11.5576	13.3127	11.7591	12.4818
				164.738	988.036						2268.61	2228.53	3001.89	2633.99	2690.63	2464.87		1701	1711.83	2483.88	2221.1	1959.23	2162.36		10.8219	10.6759	14.5776	12.8371	11.881	12.9953
				391.948	613.253						2129.77	2212.63	2981.25	2342.53	2736.64	2517.35		1609.22	1696.02	2429.63	1958.6	1957.37	2140.17		10.1732	10.5958	14.4363	11.3981	12.0857	13.1521
				468.301	215.045						2189.22	2140.93	2847.98	2611.64	2168.55	2329.65		1691.61	1587.17	2291.35	2157.25	1826.02	1761.66		10.4987	10.1928	13.7581	12.6784	11.2007	10.4947
				847.292	959.732						2175.61	2079.98	2759.45	2617.04	2307.51	2347.02		1659.98	1507.53	2175.18	2156.56	1797.82	1913.43		10.41	9.86453	13.2807	12.6989	11.238	11.2102
				456.27	514.026						1989.52	2226.98	2379.58	2560.15	2381.59	2443.68		1512.63	1668.81	1837.52	2154.25	1860.44	1889.96		9.51368	10.6222	11.4102	12.4722	11.6882	11.4761
				284.59	321.429						2103.3	2083.95	1898.96	2518.03	2220.97	2543.09		1612.65	1540.88	1362.04	2142.87	2009.11	1661.77		10.0727	9.91707	8.9902	12.2936	12.2444	10.5908
				608.977	871.242						2198.32	1925.92	2174.15	2811.58	2264.28	2138.18		1745.82	1441.39	1589.97	2414.69	1593.98	1690.97		10.5945	9.18421	10.3268	13.7511	10.1895	10.7937
				207.774	189.018						2185.22	2209.3	2287.52	2854.03	2259.63	2510.32		1768.1	1663.57	1672.98	2447.69	2003.22	1610.27		10.5675	10.5467	10.8654	13.9549	12.1087	10.6862
				179.546	167.872						2302.16	2354.85	2339.63	2592.13	2572.24	2067.27		1837.01	1749.54	1711.48	2184.39	1633.72	1942.68		11.1045	11.2155	11.1134	12.6315	9.954	12.2858
				419.713	594.709						2271.89	2210.11	2308.69	2756.67	2592.18	2292.54		1762.07	1606.15	1672.63	2294.66	1786.21	2057.38		10.9024	10.4865	10.9485	13.4019	11.0104	12.4913
				198.056	361.445						2561.88	1960.27	2098.44	3050.6	2374.02	2519.99		2098.67	1391.92	1521.08	2513.35	2017.11	1939.69		12.4175	9.26487	9.95227	14.8022	12.1622	11.5013
				392.873	1427.56						3144.78	2337.44	1966.45	2655.8	2393.94	2576.49		2610.91	1777.04	1484.82	2147.35	1977.33	1917.79		15.2812	11.1773	9.39199	12.8415	12.3409	11.5556
				539.102	1463.35						2977.74	3074.4	2178.32	2138.1	2205.79	2390.25		2411.22	2451.49	1688.47	1699.25	1900.67	1704.33		14.4021	14.8275	10.4522	10.3056	11.5221	10.578
				147.154	271.653						2802.39	3161.32	2143.08	2237.05	2389.42	2352.03		2389.09	2552.54	1606.88	1792	1916.01	1850.56		13.6866	15.2819	10.2231	10.7982	11.3885	11.4634
				227.672	471.407						2674.32	2646.83	1999.51	2758.5	2495.31	2583.35		2268.41	2152.61	1516.39	2228.56	2069.47	2046.35		13.0484	12.8119	9.55719	13.336	12.4698	12.0973
				239.704	575.514						2760.59	2249.9	2122.68	2828.47	2489.45	2663.1		2256.29	1801.8	1651.86	2247.75	2180.47	2073.09		13.3749	10.8597	10.1925	13.633	12.9069	12.1038
				253.123	494.831						2848.03	2214.84	2201.34	3237.28	2447.77	2220.3		2283.96	1793.04	1686.03	2690.16	1743.69	2000.95		13.7502	10.7118	10.5402	15.7334	10.6787	11.8597
				459.047	1202.11						2462.52	2346.44	2296.96	3092.77	2409.64	2399.58		1906.59	1865.66	1774.97	2562.34	1787.98	1910.15		11.8135	11.3107	11.0154	15.0226	11.4343	11.609
				161.962	330.213						1962.62	2076.03	2422.88	3169.35	2291.68	2317.13		1378.07	1615.41	1917.76	2471.34	1737.08	1829.12		9.25882	9.96829	11.6696	15.2237	11.053	11.0545
				140.676	331.514						1910.95	2076.4	2115.96	2459.42	2438.62	1967.23		1344.6	1593.37	1612.5	2020.25	1396.2	1961.51		9.01817	9.94537	10.1224	11.927	9.29706	11.78
				384.544	272.954						1955.18	1999.76	2160.06	2886.61	2321.57	2200.84		1434.27	1530.1	1670.08	2385.68	1675	1900.1		9.29167	9.57335	10.3599	14.0147	10.5261	11.2508
				198.056	1122.72						2024.91	2016.43	2738.35	2815.57	2422.17	1958.45		1518.82	1535.19	2169.24	2274.71	1569.12	2059.04		9.65999	9.64467	13.191	13.612	9.45369	11.8231
				547.431	107.685						2295.26	2202.88	3149.11	2678.95	2282.89	1965		1714.4	1711.98	2476.31	2155.57	1656.06	1927.87		10.9417	10.575	15.1494	12.9418	9.57567	11.1291
				241.092	222.853						2198.37	2246.85	3706.75	2808.78	2391.4	2352.43		1658.5	1777.64	2899.31	2290.57	1987.68	1978.26		10.4981	10.8209	17.8149	13.6028	11.4693	11.6125
				515.965	445.706						2177.94	2173.22	4117.11	3808.33	2516.29	2416.42		1651.36	1654.19	3177.26	3137.13	1991.09	2079.17		10.4097	10.3942	19.7396	18.4783	11.7253	12.2163
				334.567	452.538						2190.27	2173.52	3064.35	2822.43	2468.81	2424.64		1589.24	1673.37	2364.32	2420.36	2029.79	2046.58		10.3895	10.4166	14.6916	13.8001	11.8005	11.9931
				608.052	1161.11						2095.01	2053.45	2923.92	2544.98	2503.49	2233.32		1531.21	1565.76	2356.03	2152.72	1843.48	2084		9.94996	9.82438	14.1289	12.4107	10.8404	12.1712
				403.054	599.914						2192.93	2485.64	2392.87	2576.01	2446.78	2250.43		1710.77	1954.82	1939.37	2159.41	1829.68	1928.85		10.5345	11.9579	11.5752	12.5404	10.8926	11.7761
				457.196	161.04						2484.02	3166.26	1912.85	2620.72	2712.73	2396.89		1954.95	2575.78	1505.14	2131.99	2010.33	2074.03		11.9517	15.327	9.20321	12.6862	11.6696	12.9847
				1165.66	550.138						3062.7	2745	2047	2725.52	2911.6	2528.4		2419.15	2225.16	1735.88	2210.38	2107.55	2308.94		14.7457	13.2791	9.98712	13.1859	12.2954	14.0283
				458.121	103.456						3695.17	2855.41	2233.9	2757.55	3058.17	2474.52		2953	2434.24	1920.04	2281.01	2043.37	2356.47		17.8287	13.9454	10.9274	13.3903	12.0121	14.6585
				679.778	106.709						3596.29	2639.62	2233.17	2632.19	2399.95	3116.58		2798.6	2282.75	1794.81	2142.91	2685.28	1864.75		17.2682	12.9275	10.786	12.7435	15.2523	11.5206
				845.904	249.856						2994.07	2135.18	2243	2285.67	2403.53	3401.39		2309.1	1773.99	1769.65	1830.61	2833.85	1907.57		14.3535	10.3768	10.7969	11.0325	16.5391	11.5821
				157.797	147.701						2817.85	2200.28	2301.01	2430.77	2693.2	2502.61		2200.29	1751.04	1808.16	2006.64	2082.46	2088.43		13.5387	10.6079	11.0681	11.799	12.166	12.9237
				147.617	153.882						2353.74	2178.13	2154.8	3062.46	2563.03	2571.37		1729.44	1710.27	1637.03	2578.11	2118.88	2061.06		11.1888	10.4756	10.3026	14.9206	12.4772	12.3804
				412.309	1369.98						2520.9	2195.18	1977.65	2816.66	2402.26	2514.77		1920.69	1746.76	1403.05	2410.95	2050.32	1920.76		12.0592	10.5831	9.34571	13.767	12.1784	11.5917
				1284.13	888.484						2474.47	2294.99	2088.52	2964.56	2292.26	2340		1850.8	1815.45	1563.76	2519.48	1862.36	1818.34		11.7989	11.0525	9.96038	14.4699	11.2817	11.0449
				1274.41	256.037						2398.05	2670.43	2261.12	2921.6	2464.85	2255.34		1788.46	2111.05	1824.75	2415.43	1724.82	1944.01		11.4288	12.859	10.9293	14.1855	10.7959	11.8641
				994.909	951.924						2342.29	3439.69	2578.86	2762.03	2581.34	2917.79		1739.72	2851.21	2087.93	2284.62	2227.56	2040.73		11.1551	16.7093	12.4725	13.412	13.9627	12.4301
				345.673	1461.72						2347.6	3754.32	2788.68	2648.03	2517.86	2153.61		1776.07	3083.69	2234.11	2151.74	1699.02	2019.62		11.2162	18.2063	13.4611	12.8157	10.3665	12.1566
				195.28	216.346						2451.14	3736.07	3427.95	3112.63	2573.51	2344.39		1878.28	2944.8	2759.85	2498.32	1909.63	2055.18		11.7373	17.9808	16.5619	15.03	11.3513	12.4152
				262.378	222.853						2236.34	3303.32	3656.81	4320.21	2514.53	2506.73		1746.22	2642.04	2927.53	3505.23	2064.04	2106.93		10.7447	15.9405	17.6493	20.9027	12.1619	12.24
				411.383	1804.95						2476.8	2818.35	2963.87	3026.24	2532.65	2567.98		1983.37	2229.61	2326.15	2484.95	2107.31	2084.86		11.9547	13.5731	14.2533	14.6748	12.4511	12.2871
				168.44	939.561						3185.74	3016.32	2393.81	2970.73	2853.61	2526.25		2634.32	2474.22	1805.02	2507.39	2074.2	2409.4		15.4685	14.6238	11.4304	14.4808	12.25	13.9109
				908.838	115.819						3534.73	3384.18	2203.75	2575.16	3131.8	2459.73		3000.9	2846.54	1640.22	2087.42	1998.9	2692.93		17.2494	16.4853	10.499	12.4574	11.9046	15.3208
				471.541	2197.62						3681.96	3184.73	2278.41	2654.03	2912.39	2864.45		3132.58	2539.73	1741.39	2145.67	2404.36	2484.77		17.9752	15.3599	10.9052	12.8327	13.948	14.2259
				597.408	685.802						3194.15	2434.74	2292.62	2982.4	3005.06	3030.56		2660.05	1848.57	1709.62	2535.47	2496.38	2497.46		15.5302	11.6398	10.9261	14.5579	14.7044	14.6051
				281.351	1588.93						3121.36	2261.74	2495.61	3295.23	3188.09	2869.16		2518.95	1697.24	1962.08	2794.84	2355.99	2669.14		15.0873	10.7907	12.0053	16.0776	13.9131	15.5163
				227.21	1142.24						3580.72	2521.52	2249.67	3194.43	3107.85	2985.73		2817.07	1899.55	1812.32	2656.48	2416.75	2484.5		17.2273	12.0382	10.8704	15.5273	14.4397	14.9959
				218.417	1706.7						3650.15	3139.03	2615.99	2857.01	2593.08	3128.02		2932.43	2500.41	2109.88	2281.24	2541.46	2028.79		17.6285	15.1364	12.6431	13.7825	15.1384	12.4632
				299.398	289.221						3658.18	3811.65	3166.54	2677.62	2329.73	2970.77		2978.45	3154.54	2597.35	2139.98	2382.54	1830.55		17.711	18.5106	15.352	12.9193	14.3429	11.2061
				664.044	488.325						3668.24	4080.51	3445.69	3199.79	2580.53	2428.15		3007.42	3353.11	2896.11	2566.59	1915.41	2074.13		17.7828	19.7898	16.7826	15.449	11.6878	12.4639
				175.844	286.293						3738.28	3764.67	3757.54	3052.19	2739.64	2894.06		2998.95	3011.23	3103.82	2422.24	2280.18	2266.66		18.0494	18.167	18.2413	14.7077	13.9274	13.3038
				832.022	638.629						3807.86	3467.54	3807.94	2595.21	2723.59	3274.61		3003.94	2776.19	2990.51	2099.79	2678.48	2241.54		18.3291	16.736	18.3146	12.5501	15.8677	13.2128
				599.722	301.909						4116	3554.15	3984.5	2678.3	2806.76	1937.95		3184.47	2847.9	3112.82	2255.07	1606.12	2322.24		19.7432	17.1567	19.1457	13.0493	9.41384	13.6298
				233.225	880.351						4134.6	3595.53	3897.69	3270.79	2914.42	2057.21		3206.67	2865.55	3067.15	2754.25	1674.94	2419.41		19.841	17.3393	18.7531	15.9364	9.95994	14.1616
				1472.47	1132.81						3826.14	3674.51	3673.28	2411.35	2481.59	3111.82		2945.2	2960.07	2883.28	1965.39	2510.03	2016.52		18.3362	17.7551	17.6653	11.6768	15.0398	12.0102
				410.458	1830						3608.35	3817.36	3690.28	2708.54	2404.2	2989.36		2772.38	3104.07	2924.93	2264.36	2455.94	1933.1		17.2867	18.4773	17.7784	13.1788	14.4973	11.6129
				795.002	949.321						3713.4	3705.19	3677.98	3345.34	2652.6	2642.93		2858.81	2991.66	2948.92	2798.52	2147.73	2140.79		17.7963	17.9109	17.7564	16.2792	12.7912	12.8216
				152.707	171.45						3682.37	4090.48	3646.93	3201.24	3077	1901.45		2795.79	3308.71	2889.29	2641.89	1507.45	2457.15		17.6044	19.78	17.5681	15.538	9.16085	14.8441
				687.182	809.428						3612.18	4105.61	3695.23	3139.59	2640.95	2227.86		2804.21	3226.75	2926.38	2535.19	1793.92	2121.44		17.337	19.749	17.7995	15.177	10.7641	12.7543
				251.272	132.085						3887.05	3543.87	3662.41	2994.75	2670.68	2516.19		3091.16	2770.74	2894.19	2422.6	2052.49	2198.74		18.7377	17.0308	17.6345	14.4817	12.1864	12.957
				382.23	109.637						3448.32	3456.68	3676.59	2286.24	2778.58	3088.67		2781.33	2769.99	2801.41	1798.34	2604.84	2272.4		16.666	16.6864	17.5878	10.999	15.0534	13.4637
				223.97	254.41						2666.16	3636.14	3586.68	2401.89	2926.3	2508.16		2129.82	2915.49	2725.81	1946.14	2056.62	2371.84		12.8629	17.5546	17.1499	11.6183	12.1593	14.1558
				270.245	784.703						2702.68	3348.72	3620.91	3257.41	3059.68	2623.56		2209.51	2683.05	2801.16	2692.13	2111.42	2487.8		13.095	16.1648	17.3681	15.8149	12.6747	14.8097
				224.896	268.074						3732.21	3050.97	3679.42	3136.08	2222.86	2929.58		3010.82	2427.37	2859.49	2596.46	2417.51	1667.64		18.0386	14.7086	17.6632	15.231	14.2192	10.6047
				395.187	341.274						4271.2	3014.72	3731.96	2812.88	2416.63	2623.67		3397.77	2366.06	2905.41	2233.7	2138.12	1910.45		20.5908	14.4979	17.9211	13.556	12.7047	11.6369
				337.344	2069.44						3701.58	2858.59	4016.62	2741.26	3213.65	2698.78		3057.76	2207.59	3084.98	2258.36	2238.32	2627.23		17.9698	13.7073	19.2415	13.3011	13.1115	15.5707
				168.44	127.856						3732.45	3420.65	3948.45	3353.62	2856.52	2695.91		2930.45	2743.31	3089.48	2812.31	2237.8	2356.09		17.9506	16.5149	18.9778	16.3271	13.0996	13.8634
				504.396	524.437						3488.88	3847.49	3932.94	2834.79	2609.39	3133		2628.61	3076.18	3104.88	2346.73	2570.89	2131.08		16.6569	18.5652	18.9337	13.7674	15.1906	12.6406
				156.872	274.256						3195.7	3693.5	3743.41	2662.06	2431.58	3166.39		2450.32	2841.67	2939.68	2219.19	2599.73	1932.22		15.3043	17.699	18.0041	12.9456	15.354	11.7199
				212.864	171.125						3479.34	3627.08	3441.23	2559.66	2457.89	3144.01		2662.58	2795.39	2700.13	2009.31	2499.04	1946.4		16.6569	17.386	16.5482	12.3099	15.1545	11.8393
				334.104	131.76						3775.57	4030.9	3487.16	2365.6	2607.1	2598.04		2911.63	3148.92	2744.36	1894.05	2090.69	2088.78		18.0998	19.3685	16.7782	11.4177	12.5512	12.5848
				217.492	204.634						3746.31	4002.87	3430.16	2316.92	2639.68	2190.87		2953.5	3149.46	2688.14	1855.16	1746.41	2126.16		18.0308	19.2586	16.4914	11.1828	10.5658	12.7545
				993.984	619.759						3845.08	3628.32	3502.52	2683.82	2572.04	2138.97		2984.86	2844.6	2764.35	2233.94	1715.19	2057.24		18.4547	17.4453	16.8608	13.0477	10.3267	12.4117
				1299.4	455.466						3823.15	3346.7	3429.05	2138.42	2598.31	2240.9		2909.91	2629.39	2663.86	1741.96	1794.21	2071.72		18.2854	16.0974	16.4601	10.3541	10.8158	12.5313
				956.501	508.17						3587.48	3370.63	2979.19	2510.59	2730.62	2354.26		2748.61	2696.3	2253.08	2056.6	1918.46	2200.61		17.1782	16.2657	14.2329	12.1688	11.4	13.1953
				196.205	406.015						3562.8	3537.56	2414.96	3177.53	2924.34	2546		2737.64	2788	1793.23	2678.07	2052.31	2459.98		17.0688	17.025	11.5007	15.4846	12.3036	14.2456
				231.837	1090.19						3436.47	3373.52	2234.55	2778.04	2282.71	2587.5		2707.03	2629.56	1680.28	2266.36	2125.19	1907.62		16.5371	16.2033	10.6648	13.4548	12.5478	11.106
				314.206	1330.29						3152.4	3195.86	2322.1	2959.88	2445.51	2150.65		2477.01	2544.71	1701.11	2376.69	1765.4	1984.76		15.1632	15.4093	11.0328	14.2935	10.4283	11.8329
				737.158	161.365						2721.02	3578.67	2270.26	3259.64	2484.52	2158.88		2085.11	2915.42	1662.62	2616.67	1780.77	2026.32		13.0297	17.328	10.786	15.7403	10.4777	12.0326
				981.952	141.194						2462.18	3895.38	2275.69	3165.79	2403.41	2318.25		1873.43	3181.67	1648.85	2558.01	1906.36	1939.6		11.7755	18.8706	10.7921	15.3055	11.2447	11.6171
				149.005	675.391						2543.93	3506.36	2379.03	3074.8	2459.66	2380.04		1894.79	2842.76	1734.95	2415.32	1961.35	1999.57		12.1213	16.9626	11.2946	14.7891	11.549	11.905
				1395.65	635.701						2314.05	3073.37	2425.33	2905.79	2667.39	2609.12		1754.93	2429.3	1748.66	2279.11	2133.16	2161.49		11.0606	14.799	11.4922	13.9724	12.6418	12.9028
				182.323	1612.68						2323.03	2524.01	2433.98	2818.8	2647.17	2464.08		1775.28	1942.43	1702.59	2234.53	2053.76	2139.47		11.1185	12.0955	11.4754	13.5803	11.9824	12.7987
				484.035	1212.84						2369.28	2526.57	2286.93	2643.26	2590.61	2757.04		1805.06	1969.71	1624.71	2158.03	2340.03	2063.61		11.3337	12.1357	10.8097	12.8039	13.4536	12.4919
				936.603	279.461						2346.55	3230.49	2851.12	2970	2668.77	3227.25		1795.27	2576.87	2182.06	2432.53	2706.18	2135.93		11.2333	15.5814	13.6496	14.3952	15.7116	12.88
				383.156	750.868						2391.16	3784.51	3870.03	2995.61	2795.52	3628.99		1829.79	3126.81	3006.09	2474.15	3039.31	2354.65		11.4473	18.373	18.5765	14.5421	17.6633	13.6214
				260.99	125.904						2381.11	4199.24	4022.11	2717.09	2547.01	2945.78		1807.03	3500.78	3148.5	2259.35	2393.63	2114.69		11.3825	20.4211	19.3334	13.2069	14.2567	12.3766
				911.152	478.565						2410.35	3891.74	3975.99	2408.8	2762.71	2428.25		1788.61	3243.44	3038.33	1963.76	1951.27	2302.51		11.4774	18.9246	19.0298	11.665	11.7278	13.4344
				340.583	647.087						2229.59	4235.95	3977.37	2878.09	3299.83	2123.58		1602.25	3391.56	3001.35	2366.13	1666.59	2708.94		10.5589	20.445	18.9943	13.9595	10.2123	16.0007
				420.176	107.685						2154.84	4381.17	3845.07	2857.93	3013.85	2158.65		1546.15	3414.16	2984.06	2364.88	1715.77	2446.72		10.2023	21.0423	18.4538	13.8787	10.4049	14.5837
				586.302	738.506						2295.8	3710.03	3699.78	3033.52	2378.43	2272.85		1724.87	2880.41	2921.7	2471.43	1813.22	1875.7		10.9554	17.807	17.8122	14.6885	10.9627	11.4479
				465.988	1231.71						2447.88	3831.17	3743.37	2864.86	2560.3	2386.69		1922.75	3046.97	2918.15	2284.77	1913.71	2047.33		11.7737	18.4686	17.9801	13.8174	11.5225	12.3545
				258.676	183.488						2444.58	3859.36	3879.96	2503.04	2499.53	2574.91		1846.84	3101.17	3049.88	1958.89	2029.24	1972.11		11.6767	18.6396	18.6641	12.031	12.3921	12.0318
				333.179	1636.1						2933.67	3638.4	3793.94	2453.1	2678.19	2892.77		2213.73	2870.92	2936.7	1983.45	2416.17	2116.29		14.01	17.5142	18.1999	11.8614	14.0727	12.8954
				151.319	704.346						4176.63	3969.89	3484.05	2490.08	2676.53	2835.87		3283.42	3128.74	2721.05	2107.25	2306.9	2138.25		20.0916	19.1057	16.7401	12.144	13.7276	12.9131
				589.542	1507.27						4673.9	4209.36	3221.94	2920.34	2369.44	2630.35		3702.68	3284.88	2510.06	2482.18	2071.71	1855.15		22.515	20.2222	15.4738	14.2543	12.6575	11.3897
				267.931	381.29						4360.73	3645.72	3022.42	2417.33	2434.92	2290.6		3384.51	2887.37	2281.37	2089.45	1787.74	1863.19		20.9289	17.5612	14.4346	11.8376	11.0045	11.6567
				1114.3	808.127						3802.52	3470.63	2552.79	2528.71	2695.49	2234.73		3053.61	2659.22	1901.03	2100.86	1769.72	2114.41		18.363	16.6189	12.1631	12.2892	10.7644	12.9615
				390.097	164.293						3872.87	3555.68	2444.48	2871.34	2836.55	2899.17		3183.51	2740.71	1813.49	2301.06	2386.67	2245.69		18.784	17.0441	11.6394	13.8609	14.0653	13.6626
				437.76	1155.58						3688.77	3588.54	2391.46	2793.8	2692.09	2708.84		2958.89	2773.56	1750.22	2285.23	2181.55	2123.2		17.81	17.21	11.3605	13.5378	13.0883	12.9578
				1105.04	225.781						3478.74	3465.13	2435.45	2951.98	2826.19	2397.37		2656.15	2720.1	1793.39	2453.93	1914.98	2278.92		16.6474	16.6645	11.5816	14.3478	11.566	13.6585
				280.426	158.437						3289.31	3144.97	2608.85	3478.88	2905.72	2213.74		2526.22	2484.4	1922.21	2907.29	1753.4	2313.79		15.7572	15.1421	12.4074	16.9257	10.6636	14.0105
				250.81	331.514						3333.37	3121.26	2616.93	2795.92	2341.8	2414.93		2626.8	2461.94	1910.14	2274.87	1931.97	1814.66		16.042	15.0238	12.4259	13.5347	11.654	11.236
				179.084	108.661						2916	3082.61	2607.46	2724.4	2138.25	2584.39		2273.07	2364.36	1888.83	2180.68	2035.07	1652.14		14.006	14.7636	12.3651	13.1487	12.4359	10.2541
				589.079	431.717						2392.13	3158.34	2505.63	2968.05	2250.19	2370.16		1839.72	2439.87	1753.59	2329.1	1857.68	1721.65		11.4621	15.1455	11.8142	14.2731	11.3954	10.7722
				280.888	166.896						2676.92	3051.82	2426.81	2293.1	2758.46	2371.12		2039.04	2313.48	1761.7	1853.44	1884.62	2117.86		12.8049	14.5859	11.5125	11.087	11.429	13.2134
				162.425	111.589						3289.37	3140.7	2676.01	2515.26	2232.49	2408.09		2601.79	2439.92	1993.2	2095.8	1886.55	1676.72		15.841	15.0761	12.7506	12.2306	11.5768	10.6527
				1886.63	903.124						3771.51	2906.14	3584.6	2564.35	2718.85	2316.8		2985.53	2254.94	2746.78	2108.83	1822.75	2139.44		18.1655	13.947	17.1648	12.4385	11.1465	13.0812
				398.426	584.623						3814.57	2434.81	3972.05	2398.48	2380.76	2571.82		2860.26	1811.42	3126.9	1971.32	2026.36	1868.13		18.1967	11.599	19.1122	11.6327	12.3767	11.4487
				652.938	297.68						3542.15	2385.69	3771.34	2664.94	2427.74	2802.73		2672.63	1720.46	2985.37	2199.39	2281.29	1944.37		16.9156	11.3049	18.1647	12.935	13.5687	11.7182
				257.751	223.829						3640.68	2311.18	3901.34	2655.2	2877.19	3045.83		2816.81	1718.06	3035.01	2177.18	2403.12	2345.74		17.4633	11.0086	18.7319	12.8721	14.6615	13.9334
				139.75	605.77						3795.53	2250.9	4095.34	2756.16	2451.08	3278.98		3014.97	1699.88	3164.75	2249.96	2605.55	1926.68		18.2928	10.7509	19.6399	13.3505	15.8042	11.7906
				1280.43	278.16						3653.48	2181.64	3929.31	2990.13	2769.42	2754.4		2875.09	1620.27	3040.27	2491.81	2196.62	2223.38		17.5782	10.3899	18.848	14.5401	13.2846	13.3734
				210.551	812.356						3454.07	2289.6	3859.25	2724.38	2681.93	2007.62		2714.65	1710.24	3072.92	2261.96	1569.53	2113.28		16.6149	10.9149	18.6079	13.2385	9.64794	12.9068
				734.845	1254.81						3523.43	2212.72	3598.65	2811.84	2715.8	1781.67		2852.64	1675.83	2942.05	2386.42	1305.62	2160.1		17.0409	10.5738	17.4362	13.7208	8.46559	13.092
				221.194	468.479						3721.58	2119.19	3253.94	2983.77	2628.13	1674.74		2967.41	1607.84	2618.56	2516.9	1216.41	2051.23		17.9487	10.13	15.7199	14.5427	7.94548	12.6261
				350.763	1667.33						3549.12	2154.5	3440.97	2417.03	2615.14	2068.82		2772.94	1677.73	2711.19	2023.4	1661.44	2066.05		17.054	10.3465	16.5594	11.7634	9.99076	12.5913
				846.367	813.658						3517.59	2208.85	3527.88	2656.82	2301.24	2442.38		2772.75	1680.23	2769.42	2256.9	1972.79	1865.84		16.9295	10.5634	16.9663	12.9667	11.8073	11.1328
				204.998	328.912						3146.78	2101.65	3568.19	3244.27	2353.81	2592.81		2475.85	1566.98	2745.4	2649.29	2113.49	1908.73		15.1398	10.0157	17.0986	15.7158	12.5558	11.3874
				1470.15	162.992						3165.55	2053.37	3556.14	2775.78	2396.75	2437.15		2454.35	1614.41	2704.16	2301.21	1923.57	1912.12		15.1899	9.87786	17.0056	13.4845	11.7323	11.5604
				212.402	613.253						3005.31	2253.21	3802.97	2095.08	2263.22	2784.31		2320.89	1791.79	2953.92	1715.47	2261.2	1780.75		14.4108	10.8616	18.2545	10.154	13.4739	10.8889
				399.815	185.765						2907.86	2307.67	3908.75	2736.32	2464.08	3228.03		2238.06	1770.79	3072.96	2269.34	2612.21	1906.22		13.9352	11.053	18.8031	13.2937	15.6108	11.8192
				569.643	512.399						2947.46	2240.61	3764.88	2709	2478.93	2208.96		2253.11	1707.21	2959.61	2215.95	1769.22	1963.69		14.1079	10.7184	18.1107	13.127	10.6623	11.9413
				1352.15	182.186						3193.95	2265.94	3545.17	2220.66	2495.71	2165.28		2549.7	1752.33	2827.75	1838.88	1695.88	1966.24		15.4073	10.8682	17.099	10.7854	10.409	12.0102
				177.695	806.175						3039.27	2493.13	3477.2	2969.36	2711.39	2283.64		2418.35	1929.11	2734.37	2535.13	1796.49	2111.03		14.6525	11.959	16.7279	14.5061	10.9867	13.0204
				408.607	250.506						2458.84	2770.15	3034.31	3458.04	3035.33	2440.06		1891.56	2098.32	2323.89	2898.72	1992.66	2427.31		11.7824	13.2379	14.5285	16.8341	11.8202	14.6468
				172.605	187.392						2369.02	2512.8	2419.51	3679.89	2800.3	2279.11		1799.58	1859.94	1805.64	3040.43	1844.87	2302.28		11.3266	11.96	11.5323	17.8652	11.0224	13.5823
				763.998	189.344						2511.04	2478.63	2242.11	3505.75	3104.1	2308.4		1897.71	1859.83	1676	2883.72	1846.34	2561.25		11.9949	11.8253	10.6898	17.0056	11.1394	15.066
				897.269							2367.7	2492.88	2382.04	2739.32	3126.8	2325.11		1805.43	1851.49	1801.67	2178.13	1827.12	2551.62		11.3279	11.8722	11.3803	13.2047	11.1841	15.1448
				156.409	683.85						2639.6	2133.41	2325.12	2956.1	3244.15	2788.7		2045.57	1623.92	1755.21	2341.99	2279.64	2592.57		12.6651	10.2038	11.1046	14.2402	13.5115	15.6526
				318.371	339.648						2604.08	2511.81	2524.86	2552.17	3047.32	2428.45		2010.62	1966.37	1917.6	2019.58	1923.55	2399.31		12.4864	12.0738	12.0713	12.2918	11.698	14.6631
				394.262	576.49						2236.82	3484.31	2584.89	2749.4	2790.25	2011.92		1675.96	2815.69	1955.11	2147.54	1610.38	2154.25		10.6689	16.8458	12.3494	13.2106	9.71005	13.379
				412.309	1000.07						2457.16	3998.02	2643.92	2648.65	2506.73	2127.36		1846.58	3201.22	1977.18	2082.33	1692.86	1910.42		11.726	19.2967	12.6064	12.7414	10.2562	11.992
				1181.4	157.461						2618.27	4049.27	2709.1	1981.1	2615.87	2311.25		1991.49	3113.96	2057.43	1597.14	1868.53	1998.55		12.5212	19.4022	12.9521	9.57393	11.1752	12.5195
				347.987	457.418						2603.26	3999.82	2457.18	2778.52	2860.53	2410.08		1955.87	3120.36	1897.43	2325.43	1952.37	2206.46		12.4227	19.2144	11.7823	13.5221	11.6574	13.7137
				892.179	167.221						2746.65	3973.92	2342.51	2737.26	2637.85	2487.19		2074.89	3193.71	1783.76	2249.08	1978.51	2055.24		13.1194	19.1935	11.2047	13.275	11.9902	12.6688
				202.221	360.469						3294.65	3586.38	2312.88	2411.96	2573.32	2651.68		2622.73	2843.88	1778.1	1942.79	2135.08	2043.61		15.8849	17.2792	11.0816	11.6542	12.8117	12.4017
				174.919	687.103						3040.87	3253.21	2306.53	2155.36	2996.91	3052.21		2415.13	2512.22	1746.75	1677.94	2615.38	2325.56		14.6552	15.5994	11.022	10.3501	14.9214	14.3829
				488.662	273.28						2609.81	3124.05	2224.19	2131.6	2810.39	2577.1		1965.71	2469.3	1616.83	1672.1	2097.44	2161.78		12.4593	15.0429	10.5538	10.25	12.4761	13.4667
				707.08	164.618						3234.65	2714.84	2204.44	2011.81	2303.7	2243.89		2545.54	2142.05	1675.18	1625.47	1662.39	1742.1		15.5631	13.0683	10.5405	9.72631	10.6818	11.0056
				148.542	237.168						3716.26	2264.03	2442.26	2259.82	2424.8	2749.09		2975.83	1727.43	1876.12	1768.64	2211.38	1857.3		17.9371	10.8331	11.7	10.8621	13.28	11.6103
				1203.15	605.119						3871.91	2519.15	2458.43	2410.76	2093.93	2653.04		2999.02	1937.9	1891.88	1992.88	2119.63	1635.85		18.5761	12.0713	11.7811	11.7049	12.8	10.0614
				258.676	1253.83						3722.56	2519.66	2536	2547.18	2503.53	2107.76		2879.29	1937.86	1945.57	2130.32	1662.93	2041.55		17.8551	12.0733	12.1462	12.3946	10.1459	12.1244
				151.319	167.221						3456.46	2459.9	2798.11	2536.44	2597.85	2550.76		2705.02	1882.1	2120.45	2111.52	2025.58	2043.8		16.6137	11.7761	13.3726	12.3314	12.2928	12.4986
				867.191	568.357						3015.26	2622.89	2705.82	2594.63	2430.94	2435.24		2329.03	2003.21	2100.07	2147	1940.36	1883.81		14.4591	12.5524	12.9863	12.6	11.7433	11.6639
				208.237	126.229						2489.6	2463.55	3082.94	2032.77	2479.38	2351.44		1855.67	1832.14	2507.48	1674.97	1901.68	1906.56		11.8639	11.7352	14.9231	9.86366	11.3703	11.8799
				446.552	284.341						2503.78	2318.83	3592.66	2371.52	2214.96	2509.08		1907.33	1709.15	2918.86	1934.09	2010.24	1672.01		11.9769	11.0288	17.3869	11.4853	12.1116	10.5784
				167.052	1212.19						2997.74	2204.64	4189.95	2304.09	2493.53	2058.83		2312.97	1643.69	3403.73	1924.82	1622.81	1973.99		14.3723	10.5064	20.2771	11.2093	9.90866	12.0102
				531.698	168.197						2721.62	2278.47	3757.79	2143.12	2217.65	1923.65		2134.76	1714.64	3081.12	1807.68	1477.1	1673.91		13.087	10.8758	18.2172	10.4453	9.21478	10.5911
				954.187	995.519						2710.76	2221.11	3652.59	2345.4	2392.62	2022.04		2185.21	1668.35	3019.65	1970.54	1609.85	1910.14		13.0999	10.5986	17.7346	11.4226	9.74934	11.5419
				171.68	307.765						3092.05	2247.09	3754.37	2556.97	2201.61	2265.85		2478.47	1704.33	3063.83	2131.72	1809.55	1792.42		14.9269	10.7408	18.1846	12.4347	10.9311	10.659
				531.698	1499.46						2917.39	2232.75	3485.36	2572.37	2053.95	2245		2294.81	1719.99	2840.59	2151.3	1805.2	1660.55		14.0355	10.7016	16.8775	12.517	10.8441	9.93119
				769.551	480.517						3117.54	2277.26	3484.66	2626.2	2238.19	2335.45		2543.74	1710.99	2784.51	2157.51	1936.07	1808.11		15.0996	10.867	16.8127	12.7361	11.3453	10.8205
				485.423	265.472						3098.48	2267.08	3644.27	2836.03	2335.98	2249.06		2533.52	1710.4	2856.67	2464.48	1849.41	1893.99		15.0132	10.8263	17.5215	13.9025	10.909	11.3009
				418.787	482.794						3421.85	2245.89	3407.84	3010.75	2443.03	1936.16		2711.95	1729.27	2594.76	2514.69	1567.69	2000.7		16.4849	10.7636	16.3001	14.6466	9.36429	11.8408
				586.765	440.826						3768.58	2497.6	3397.34	2876.92	2651.33	2148.86		2999.08	1972	2552.44	2422.06	1695.83	2152.92		18.1689	12.0241	16.2119	14.0167	10.3442	12.83
				647.385	147.701						3886.31	2968.49	3475.14	2265.76	2615.39	2308.47		3057.8	2411.43	2600.78	1806.66	1823.92	2208.49		18.6979	14.3659	16.572	10.9275	11.115	12.7498
				198.519	339.322						3705.75	3291.95	3106.62	2344.84	2468.98	2414.64		2909.79	2668.41	2282.14	1866.32	1872.56	2054.06		17.8226	15.9248	14.7672	11.3052	11.5871	12.0021
				484.498	349.408						3423.78	3639.91	3176.82	2459.62	2254.11	2422.85		2681.81	2915.96	2379.02	1941.36	2041.24	1811.15		16.4592	17.5699	15.151	11.8405	11.806	10.8866
				1661.27	191.621						3353.27	3796.03	3839.51	2685.46	2367.28	1708.51		2596.76	3015.97	2983.98	2154.59	1391.92	1882.51		16.0872	18.2958	18.4318	12.9664	8.27269	11.4115
				266.08	234.565						2932.14	3823.37	3355.97	2513.33	2583.6	1946.06		2262.43	3103.78	2572.14	2034.88	1576.08	2075.11		14.0578	18.5007	16.0707	12.1556	9.41256	12.477
				403.517	292.149						2394.14	3665.98	3377.52	2567.47	2529.78	2749.14		1799.89	2981.94	2571.65	2055.5	2313.06	2056.09		11.426	17.7457	16.1551	12.3918	13.3926	12.2439
				241.555	963.961						2821.75	3430.86	3456.93	2652.39	2509.41	3200.36		2147.14	2796.95	2633.29	2178.3	2696.19	2065.34		13.4952	16.6145	16.5362	12.8623	15.5946	12.1739
				379.917	212.442						2992.72	3332.14	3240.84	2573.42	2516.52	2804.5		2350.29	2607.95	2459.64	2080.47	2282.89	2106.32		14.3937	16.0164	15.4925	12.4429	13.5774	12.2472
				431.282	194.549						2697.48	3040.41	3114.72	2703.82	2701.58	2359.64		2073.75	2403.29	2344.5	2204.82	1920.82	2220.96		12.9243	14.6403	14.8681	13.0943	11.4238	13.1033
				211.013	519.882						2987.31	3049.33	3302.84	3013.13	2649.4	2678.77		2266.35	2504.92	2567.88	2502.18	2103.19	2132.41		14.2796	14.7879	15.8566	14.6422	12.8832	12.7997
				232.762	471.407						2994.92	3200.62	3099.59	2764.64	2236.39	2254.85		2264.33	2527.95	2455.59	2346.28	1784.08	1929.2		14.3073	15.4095	14.9314	13.4904	10.8595	10.9473
				511.337	424.559						3164.38	3189.17	3173.56	2512.42	2512.83	1869.73		2391.34	2403.31	2443.86	2098.13	1469.71	1920.9		15.1156	15.2266	15.2099	12.222	8.99411	12.0276
				183.248	342.901						3804.48	3109.82	3310.66	2414.58	2561.26	2091.27		2908.53	2323.56	2544	1985.95	1689.18	1974.78		18.2103	14.8257	15.861	11.7123	10.1099	12.278
				281.351	505.242						3795.24	2878.2	2995.64	2494.67	2782.8	2366.42		2940.47	2229.86	2333.54	2021.48	2005.34	2172.42		18.2092	13.8092	14.3867	12.0673	11.544	13.3697
				157.334	795.439						3959.54	2471.31	3186.93	2706.9	2760.13	2338.91		3038.24	1954.38	2479.88	2158.54	1956.42	2174.84		18.9648	11.901	15.3024	13.0552	11.3814	13.283
				1304.03	370.554						4010.65	2765.25	3099.3	2547.57	2766.44	2253.19		3058.79	2229.21	2418.35	2067.48	1861.25	2229.39		19.189	13.3634	14.8891	12.3266	10.9384	13.3683
				192.041	448.634						3970.18	3084.36	3090.87	2402.62	2855.6	2664.58		3054.78	2450.53	2394.73	1939.91	2181.03	2318.84		19.0251	14.8658	14.8297	11.6143	12.9133	13.8185
				648.311	550.138						3481.02	3470.9	3031.22	2804.03	2910.78	2704.78		2682.44	2697.82	2347.4	2291.38	2135.71	2420.43		16.6855	16.6626	14.5423	13.5849	13.0216	14.1484
				231.374	683.85						3277.23	3782.52	2947.59	3360.58	2667	2499.69		2486.49	2993.5	2285.26	2869.09	1950.57	2194.19		15.6656	18.2177	14.1439	16.4173	12.0086	12.9374
				251.272	1318.9						3358.97	3423.72	3297.39	3045.55	3107.89	2435.06		2522.65	2698.54	2563.62	2590.95	1881.57	2542.95		16.0277	16.4775	15.8304	14.8681	11.6776	15.0607
				586.302	143.797						3731.21	3169.69	3381.3	2669.06	3131.13	2405.42		2849.75	2553.74	2579.5	2247.45	1906	2518.14		17.8565	15.3162	16.1786	13.0044	11.5878	15.1248
				670.523	477.914						3656.46	3063.15	3190.01	2448.81	3016.89	2203.14		2852.49	2465.84	2380.36	2041.38	1695.93	2379.05		17.565	14.7991	15.2045	11.9085	10.5583	14.5208
				465.525	704.671						3371.78	3088.06	3227.05	2565.93	2718.06	1881.98		2564.92	2424.69	2454.99	2055.14	1369.3	2107.29		16.125	14.8518	15.433	12.3853	8.93134	13.0425
				441.462	882.303						2936.44	3278.15	3167.69	2833.08	2562.18	2012.93		2231.32	2496.18	2472.4	2323.01	1462.14	2031.8		14.0404	15.68	15.2183	13.7344	9.55009	12.3447
				230.449	1863.51						2435.1	3254.72	3172.21	2952.43	2965.2	2044.06		1876.59	2487.02	2432.44	2415.31	1492.85	2331.13		11.6722	15.5775	15.192	14.3069	9.70674	14.2641
				1496.07	1063.51						2042.7	2782.72	3537.5	2925.01	2708.33	2161.49		1548.78	2157.68	2710.43	2396.18	1577.57	2179.2		9.76324	13.3531	16.939	14.1776	10.2632	13.0837
				223.508	573.887								3477.48							2682.86							16.672
				250.347	362.421								3219.82							2421.35							15.3673
				230.449	230.661								3098.74							2339.19							14.7993
				501.157	1155.91
				506.247	543.631
				1197.13	518.255
				272.096	612.927
				885.238	1766.88
				655.715	380.965
				521.518	696.538
				387.783	241.072
				460.435	513.701
				2424.34	113.216
				831.559	372.181
				245.719	1390.8
				515.965	137.29
				152.707	1175.1
				141.601	867.012
				421.564	530.943
				225.821	148.026
				1056.45	198.128
				517.816	474.01
				279.037	182.512
				430.356	116.144
				159.648	711.503
				1291.07	639.279
				301.249	1251.88
				209.625	447.658
				1813.97	282.714
				343.359	763.231
				244.331	212.117
				189.727	419.679
				383.156	1333.86
				798.241	231.312
				279.963	171.125
				328.551	243.674
				226.284	528.666
				448.866	165.92
				685.331	596.335
				1101.34	167.221
				714.021	236.842
				408.144	966.889
				1013.88	610.975
				211.013	470.106
				276.724	105.083
				793.151	134.362
				1955.11	758.676
				609.44	542.005
				203.147	881.002
				198.982	644.485
				431.282	822.767
				504.859	1844.64
				481.258	127.205
				155.946	1208.94
				731.143	371.205
				592.318	454.165
				962.517	127.856
				275.798	124.603
				420.176	816.586
				621.008	878.074
				309.116	317.525
				291.994	591.455
				236.927	1161.11
				168.903	2578.26
				468.301	1706.7
				300.787	506.218
				386.395	392.677
				525.682	552.415
				161.499	465.551
				1592.32	588.527
				160.111	690.356
				255.9	494.181
				819.528	350.709
				360.018	338.997
				1315.13	164.293
				937.991	221.877
				807.033	176.33
				398.426
				230.449
				259.602
				173.068
				191.115
				374.364
				586.765
				179.084
				240.166
				1121.7
				311.892
				161.036
				468.301
				314.206
				918.556
				186.025
				531.235
				306.802
				592.318
				1215.18
				460.435
				188.339
				1368.81
				609.903
				382.693
				1031.93
				425.266
				564.553
				660.342
				455.345
				266.08
				379.917
				1738.08
				672.836
				1251.73
				363.72
				1916.24
				1989.82
				282.739
				1655.71
				163.813
				993.521
				1146.23
				140.213
				199.907
				388.709
				228.135
				156.872
				461.823
				254.049
				1061.08
				2000
				155.946
				343.359
				1062.47
				233.688
				472.929
				282.739
				524.294
				444.239
				688.107
				294.771
				319.296
				163.813
				267.469
				150.856
				163.35
				1595.09
				754.743
				1683.94
				144.84
				1226.75
				513.651
				490.051
				204.072
				142.527
				205.46
				354.465
				157.797
				164.276
				217.492
				1317.44
				184.174
				177.233
				147.617
				145.303
				153.17
				325.775
				439.148
				145.303
				147.617

## Sheet: Figure3
A						C			F
	marker		marker			376.978	411.681		iwat	ucp1			pgc1a			cidea			pparg			adrb3				cox8b		HSL
				75kDa		205.358	343.664			15.71	15.68	15.69	22.21	22.5	22.3	19.42	19.29	19.24	19.14	19.43	19.42	20.36	20.23	20.28	16.81	16.87	16.91	18.23	18.31	18.32
				60kDa		1176.41	143.469			15.57	15.65	15.65	22.29	22.12	22.29	18.73	18.82	18.88	19.5	19.59	19.55	20.7	20.69	20.75	16.45	16.36	16.34	17.88	18.01	17.87
						619.007	220.297			15.45	15.44	15.55	22.25	22.1	22.11	18.52	18.73	18.61	19.15	19.27	19.12	20.24	19.93	19.87	17.06	17.15	17.22	17.8	17.72	17.63
				75kDa		292.879	288.865			14.84	14.85		21.57	21.48	21.5	19.09	19.21	19.06	19.22	19.15	19.21	20.43	20.52	20.08	16.45	16.47	16.55	17.62	17.63	17.65
				60kDa		522.195	733.039			16.95	16.99	16.97	22.32	22.19	22.28	19.44	19.43	19.48	19.09	19.16	19.09	20.87	20.82	20.82	17.49	17.5	17.55	17.45	17.55	17.52
				60kDa		737.332	115.656			15.83	15.78	15.81	23.1	22.88	23.02	22.25	22.09	22.23	19.98	19.96	19.94	21.29	21.22	20.98	17.75	17.74	17.69	18.58	18.59	18.55
				45kDa		1371.01	132.729
						275.277	202.398
				75kDa		404.359	342.287		G
				60kDa		484.057	152.281
						299.235	1119.94		BAT	ucp1			cox8b			cidea			pparg			adrb3			pgc1a			HSL
						179.443	220.022			13.71	13.7	13.65	15.74	15.74	15.76	17.34	16.98	17.16	19.7	19.72	19.67	21.83	22.32	21.93	27.6	27.81		18.8	18.55	18.5
				75kDa		583.314	114.83			12.75	12.64	12.63	15.31	15.36	15.38	16.12	16.08	16.24	18.97	19.06	18.95	22.53	21.14	21.74	28.32	26		17.77	17.64	17.65
				60kDa		224.916	648.776			13.86	13.83	13.65	15.79	15.77	15.73	17.47	17.47	17.72	19.62	19.59	19.59	21.4	21.58	21.84	27.75	27.61		17.94	18.1	18.33
						1019.94	379.187			13.96	14.09	13.95	15.75	15.8	15.75	17.56	17.44	17.59	19.59	19.69	19.61	21.81	22.11	21.47	31.04	29.74	27.83	18.01	18.63	18.01
				60kDa		195.579	757.823			13.04	12.91	12.89	15.46	15.36	15.33	16.76	16.7	16.7	19.03	19.12	19.03		21.44	21.39	31.04	29.6	28.56	17.92	17.27	17.93
				45kDa		1059.55	155.585			13.59	13.61	13.52	15.69	15.7	15.69	17.03	16.97	17.13	19.13	19.37	19.18	22.08		21.56	28.63	26.64	27.01	18	18.08	17.96
						2009.08	185.6
				75kDa		650.299	1286.81
				60kDa		423.917	302.083		H	CTL				cKO					I		CTL				cKO
						473.301	1163.17			36.4	36.7	36.9		36.9	36.8	37				0	40.2287	48.7713	45.4973	49.7317	30.4001	30.1652	30.5022	37.9817
						390.668	551.294			35.4	35.9	35.4		35.6	35.6	35.7				6.7	38.5342	46.2291	43.2368	45.827	26.9871	27.9686	27.1292	36.8006
				75kDa		239.584	769.388			36.3	35.4	35.8		34.8	35.2	35.1				13.4	38.0598	44.7192	41.1745	44.141	28.0756	28.9123	27.5132	36.5741
				60kDa		603.36	779.852			35.7	35.9	35.8		34.9	35	35.1				20	15.6084	16.4828	15.0084	15.1245	14.2165	14.4901	14.2409	20.6087
						840.5	395.434			35.4	35.2	36.3		34.8	34.6	34.5				26.7	15.1524	15.1	14.3628	14.248	13.9434	14.0211	14.9343	21.2748
				35kDa		423.917	742.677			34.9	34.8	35.8		34.3	33.6	33.8				33.4	15.5526	15.8975	13.5907	14.9055	13.832	14.1528	13.9336	23.2848
				25kDa		1626.73	173.209			35.5	34.7	35.5		34.4	33.4	34.4				40	50.4399	67.5676	64.3262	62.423	40.6362	43.5594	40.7095	68.3127
						473.789	559.555			36.2	35.3	36		33.5	34.8	34.8				46.7	45.6037	62.6035	60.323	63.6159	36.5894	39.5834	37.9333	62.3264
				60kDa		657.633	434.812			34.7	36.3	36.2		35	34.9	35.3				53.4	41.956	57.744	54.9417	58.3285	36.3916	37.6156	36.2918	57.664
				45kDa		1075.68	569.469													60	14.0581	13.3348	11.7808	11.851	13.7471	13.5832	13.4472	20.8812
						620.473	435.363													66.7	12.5299	13.2081	10.8279	12.8706	11.1032	11.5199	13.1885	19.0354
						641.009	205.978													73.4	12.0415	13.2807	10.7769	12.0376	11.8901	13.4234	14.4407	19.6646
	marker	marker				507.038	666.399													80
B						804.806	582.136
			75kDa			787.204	310.895
			60kDa			464.988	467.306
			35kDa			559.355	664.747
			25kDa			218.559	257.197
						465.477	261.603
			60kDa			237.628	137.41
			45kDa			316.349	1034.02
						503.615	428.478
						741.243	370.099
						405.826	193.311
D						278.211	913.683
			35kDa			537.353	579.107
			25kDa			268.432	187.253
						587.225	590.397
			60kDa			386.268	645.746
			45kDa			297.769	232.138
						221.493	577.454
E						728.042	294.097
			35kDa			241.051	562.584
						685.014	479.973
						271.365	926.626
			60kDa			199.979	709.082
			45kDa			747.6	864.116
						833.165	488.234
						425.384	139.613
						382.845	399.564
						815.074	314.199
						510.949	471.712
						1010.16	587.368
						598.96	822.81
						276.255	647.399
						647.855	146.498
						758.356	977.019
						210.247	232.414
						525.129	190.557
						652.744	435.913
						1106.49	585.165
						678.658	412.507
						167.709	776.823
						537.841	516.873
						466.455	1139.49
						386.757	440.595
						699.683	377.535
						487.48	995.468
						233.717	224.428
						222.96	682.371
						562.778	240.675
						321.238	997.121
						268.432	281.981
						1732.34	502.278
						628.786	377.535
						705.061	862.189
						509.483	443.073
						832.187	621.238
						1086.44	1260.1
						294.346	580.208
						215.626	1394.21
						170.153	818.955
						236.161	829.695
						819.964	324.663
						601.894	446.653
						307.059	286.937
						230.294	382.216
						270.388	461.523
						263.053	453.262
						377.467	880.638
						322.216	856.406
						496.77	321.359
						845.389	497.872
						363.776	545.511
						790.627	1240.82
						641.987	601.412
						305.103	181.195
						383.334	460.146
						243.007	1920.17
						313.904	2784.83
						976.916	1382.09
						276.255	607.47
						342.263	461.247
						308.525	1408.53
						221.004	687.052
						185.8	969.033
						459.121	334.026
						321.238	149.251
						498.726	329.895
						176.999	393.781
						476.723	1017.5
						334.929	507.785
						196.068	108.496
						223.449	561.207
						223.938	1780.83
						488.947	958.293
						360.354	167.426
						289.945	559.004
						444.453	685.125
						380.89	489.06
						817.519	1006.48
						254.252	569.193
						372.577	680.719
						324.661	120.062
						642.965	106.293
						299.235	107.12
						162.33	827.216
						485.524	683.472
						764.713	153.382
						183.844	1384.29
						214.159	1100.11
						224.916	297.952
						406.804	447.204
						274.788	427.101
						392.624	107.12
						253.763	608.296
						334.929	85.916
						221.493	192.76
						244.473	381.94
						735.865	254.168
						636.12	598.383
						199.001	706.053
						504.104	799.679
						1714.25	1053.57
						176.51	157.237
						173.087	974.265
						254.741	438.392
						848.323	1027.41
						317.815	649.877
						1669.26	264.632
						287.501	313.648
						223.449	174.861
						405.826	484.929
						217.581	896.059
						329.55	1140.86
						394.58	1534.65
						696.749	257.472
						643.454	771.316
						407.293	837.13
						753.467	171.832
						477.212	1369.7
						196.068	408.101
						247.896	421.594
						683.548	238.196
						175.532	1112.5
						223.449	586.817
						238.117	699.719
						162.819	105.743
						780.359	980.598
						328.083	804.361
						395.558	863.015
						156.952	193.036
						554.955	345.867
						559.355	277.575
						235.672	272.618
						228.338	366.52
						435.652	177.615
						407.293	836.854
						615.095	1024.93
						411.204	434.536
						315.86	703.85
						390.668	368.172
						612.161	810.143
						1117.24	904.32
						248.874	199.369
						385.29	1107.54
						244.962	1133.98
						271.854	405.898
						610.695	1139.21
						360.843	291.894
						366.221	247.559
						177.488	116.482
						623.407	219.747
						213.181	771.591
						1006.74	1465.53
						218.559	141.816
						289.945	198.268
						669.368	418.29
						386.757	178.165
						289.945	213.413
						631.23	1513.99
						1246.81	207.906
						920.198	155.034
						784.271	951.96
						196.557	697.516
						167.22	306.213
						485.035	1125.17
						613.139	427.928
						395.069	838.231
						194.112	395.984
						428.806	1688.58
						176.999	141.266
						331.506	657.037
						309.992	319.156
						169.176	896.61
						630.741	350.548
						193.623	976.468
						474.767	426.551
						172.598	658.414
						207.802	1333.62
						322.216	912.582
						1040.97	787.012
						176.999	383.868
						283.589	389.651
						184.822	1048.34
						149.129	518.249
						528.063	399.84
						621.94	91.4234
						758.845	1156.84
						215.626	505.307
						319.282	512.742
						319.282	657.037
						294.835	2562.33
						199.001	545.236
						405.826	1468.28
						253.763	2189.76
						147.173	224.153
						203.402	472.813
						382.356	1532.72
						578.424	365.969
						782.315	260.502
						329.061	122.54
						298.746	274.27
						416.583	1012.82
						393.113	1150.5
						155.974	197.166
						568.645	595.904
						209.758	1271.67
						400.936	98.583
						778.892	1017.77
						661.056	920.292
						169.665	1099.56
						271.854	966.279
						165.264	824.738
						200.468	83.1622
						399.47	257.197
						737.821	452.711
						242.029	340.359
						208.78	240.399
						276.744	788.114
						253.763	492.64
						424.406	745.156
						332.973	443.899
						450.32	273.444
						664.479	259.675
						183.355	247.284
						265.987	882.841
						240.073	1115.81
						227.849	1171.71
						779.87	229.66
						161.841	720.372
						357.909	2590.15
						350.086	1249.91
						325.15	778.2
						162.819	683.748
						371.6	1741.73
						217.581	94.7278
						629.275	890.552
						619.007
						531.974	1000.98
						604.338	640.79
						431.251	198.818
						253.274	227.732
						225.404	159.44
						165.753	632.529
						199.979	110.149
						171.62	737.721
						700.172	112.352
						254.741	533.119
						162.819	1174.74
						435.163	595.078
						150.596	519.076
						460.588	1112.78
						507.038	627.572
						875.704	114.83
						171.131	893.856
						493.347	235.167
						181.888	92.5249
						492.858	1600.46
						413.16	942.046
						220.515	1163.45
						204.869	316.953
						194.112	131.628
						1133.87	664.747
						461.077	1160.14
						559.355	1018.6
						171.131	557.628
						464.011	386.897
						343.241	92.5249
						1204.28	1314.07
						276.744	590.121
						237.628	958.018
						200.957	131.352
						169.176	828.593
						188.245	482.176
						391.157	897.161
						448.364	652.906
						317.326	1650.3
						510.949	237.095
						597.004	599.209
						228.827	568.367
						397.025	918.64
						458.632	243.704
						529.04	589.295
						614.606	141.266
						172.109	595.904
						292.39	900.741
						477.212	1466.63
						702.128	760.301
						609.228	1091.02
						166.731	548.265
						444.453	292.995
						168.198	546.888
						302.169	897.436
						662.523	1592.2
						369.644	259.4
						246.429	561.758
						166.731	191.934
						714.351	867.145
						497.259	971.511
						198.512	565.613
						255.23	839.608
						265.498	1777.52
						510.949	405.898
						190.2	913.132
						218.07	275.922
						484.057	1089.37
						475.745	624.818
						208.78	364.041
						284.078	1566.86
						206.824	235.718
						329.061	142.643
						287.501	94.1771
						325.15	144.845
						404.359	517.699
						159.886	843.463
						398.492	1115.81
						224.916	102.989
						215.626	357.983
						250.341	168.527
						472.812	995.193
						255.719	871
						376.489	1289.01
						788.671	82.8869
						530.996	621.789
						209.269	929.655
						310.97	134.657
						515.839	585.991
						517.306	644.37
						385.29	337.33
						232.25	351.925
						721.197	279.227
						727.064	195.789
						152.062
						891.839
						706.039
						590.159
						385.779
						304.614
						663.501
						362.31
						372.577
						517.795
						469.878
						301.68
						742.221
						330.039
						148.64
						566.689
						463.033
						693.816
						543.22
						271.365
						298.746
						427.828
						1000.87
						154.018
						180.421
						509.972
						158.908
						153.04
						405.826
						179.932
						318.304
						786.715
						502.637
						271.365
						275.277
						707.017
						306.57
						328.572
						286.523
						785.249
						150.596
						283.589
						424.406
						575.001
						722.174
						181.888
						204.38
						1247.3
						590.648
						518.284
						1504.49
						826.809
						538.33
						148.64
						285.056
						220.515
						729.02
						971.048
						190.689
						178.955
						203.891
						911.397
						523.662
						157.93
						502.637
						155.974
						208.78
						891.35
						168.687
						788.182
						320.749
						1096.22
						304.125
						152.551
						433.207
						295.324
						487.48
						353.997
						298.746
						280.655
						253.274
						1266.37
						152.062
						480.635
						407.293
						1057.1
						819.475
						884.505
						545.176
						646.877
						746.622
						801.873
						506.549
						453.254
						1101.11
						1042.43
						274.788
						281.633
						364.265
						333.462
						521.217
						213.181
						225.893
						432.718
						151.085
						695.282
						464.011
						371.6
						268.432
						479.657
						422.45
						731.464
						633.675
						150.596
						761.779
						263.053
						562.778
						716.307
						443.475
						174.554
						2102.47
						167.709
						218.07
						192.156
						198.512
						759.823
						234.694
						203.402
						272.832
						431.251
						195.09
						170.153
						205.847
						876.682
						198.023
						1195.96
						526.596
						543.22
						371.111
						370.133
						988.161
						379.423
						818.497
						641.987
						389.691
						700.172
						158.419
						171.131
						245.94
						246.918
						148.64
						264.52
						245.94
						304.614
						438.096
						229.316
						160.863
						191.178
						146.684

## Sheet: Figure4
B				E
0.00461084	0.00368568			GO	enrichment	pvalue	count
0.0184434	0.0110571			cAMP catabolic process	5.95429	0.00823394	5
0.0138325	0.0110571			triglyceride homeostasis	3.52847	0.0504358	5
0.0230542	0.0257998			phospholipid metabolic process	2.72196	0.0672094	6
0.0276651	0.0110571			lipoprotein metabolic process	2.97715	0.084394	5
0.00461084	0.0110571			Wnt signaling pathway	1.86801	0.08692	10
0.0276651	0.0405425			lipid metabolic process	1.32837	0.088518	32
0.0230542	0.0368568			glucose homeostasis	1.71913	0.0901009	12
0.0184434	0.0147427			oxygen transport	5.71612	0.0934415	3
0.0414976	0.058971
0.0276651	0.0257998			KEGG	enrichment	pvalue	count
0.0322759	0.0442282			PPAR signaling pathway	3.51064	0.000273435	13
0.0276651	0.0331712			ECM-receptor interaction	2.45499	0.0197411	10
0.0276651	0.0405425			Hippo signaling pathway	1.85994	0.0461156	13
0.0461085	0.0442282			Glycerolipid metabolism	2.60737	0.0499278	7
0.0368868	0.0257998			Fatty acid metabolism	2.54164	0.0847566	6
0.0276651	0.0257998			Type I diabetes mellitus	2.0907	0.156929	6
0.0553301	0.0221141			PI3K-Akt signaling pathway	1.04634	0.558611	17
0.0414976	0.0221141
0.059941	0.0405425
0.0553301	0.0479139
0.0507193	0.0331712
0.0414976	0.0442282
0.0553301	0.0442282
0.0461085	0.0368568
0.0783844	0.0405425
0.0645518	0.0552853
0.0368868	0.0368568
0.0461085	0.0479139
0.0368868	0.0515996
0.0368868	0.0626566
0.059941	0.070028
0.0414976	0.0663423
0.059941	0.0479139
0.0922169	0.0626566
0.0737735	0.0552853
0.0553301	0.0368568
0.0783844	0.0626566
0.0783844	0.058971
0.0507193	0.0810851
0.0876061	0.070028
0.0922169	0.0479139
0.0553301	0.0479139
0.0691627	0.0958278
0.0691627	0.0626566
0.115271	0.070028
0.119882	0.0810851
0.0691627	0.0515996
0.0968277	0.117942
0.0645518	0.070028
0.700848	0.733451
0.770011	0.755565
0.696238	0.711337
0.650129	0.656052
0.557912	0.619195
0.594799	0.656052
0.673183	0.72608
0.7654	0.722394
0.640907	0.740823
0.783844	0.72608
0.650129	0.733451
0.770011	0.72608
0.719292	0.681852
0.802287	0.715023
0.663962	0.663423
0.793065	0.737137
0.659351	0.622881
0.733124	0.70028
0.696238	0.707651
0.774622	0.755565
0.788454	0.715023
0.677794	0.737137
0.7654	0.715023
0.779233	0.740823
0.700848	0.681852
0.530247	0.604452
0.806898	0.781365
0.663962	0.707651
0.682405	0.681852
0.640907	0.70028
0.774622	0.799794
0.746957	0.770308
0.71007	0.703966
0.714681	0.692909
0.746957	0.814536
0.723903	0.670795
0.797676	0.766622
0.714681	0.840336
0.866839	0.692909
0.82073	0.770308
0.774622	0.83665
0.746957	0.847707
0.931391	0.869822
0.825341	0.847707
0.940612	0.899307
0.899115	0.873507
0.98211	0.917736
0.963667	0.928793
1.07433	1.06885
0.977499	0.980392
0.945223	0.976706
0.687016	0.593395
0.530247	0.527053
0.534858	0.464396
0.525636	0.442282
0.410365	0.460711
0.295094	0.361197
0.331981	0.335397
0.295094	0.276426
0.267429	0.29854
0.304316	0.302226
0.230542	0.261684
0.230542	0.21377
0.152158	0.191656
0.16138	0.158484
0.170601	0.154799
0.212099	0.210084
0.156769	0.180599
0.170601	0.18797
0.16138	0.173227
0.175212	0.128999
0.106049	0.199027
0.133714	0.173227
0.170601	0.169542
0.147547	0.121628
0.124493	0.114256
0.133714	0.165856
0.115271	0.143742
0.0922169	0.106885
0.0968277	0.121628
0.124493	0.0921421
0.0922169	0.125313
0.0968277	0.0847708
0.0737735	0.117942
0.124493	0.103199
0.0968277	0.140056
0.115271	0.121628
0.0922169	0.0921421
0.0968277	0.13637
0.124493	0.0921421
0.0414976	0.0773994
0.0645518	0.114256
0.0829952	0.0773994
0.0414976	0.0884564
0.0783844	0.0958278
0.0368868	0.0626566
0.0553301	0.0515996
0.0368868	0.0294855
0.0276651	0.0257998
0

## Sheet: Figure5
A		marker	B			marker		C					E			F											G					I				K					M
		60kDa				60kDa		Actb		Bmp8b			shTrc	shY1		Gapdh	3T3shTRC-5 6 7	3T3shTRC-8 9	3T3shTRC-10 11	3T3shTRC-12 13		3T3shY1_2-5 6 7	3T3shY1_2-8 9	3T3shY1_2 10 11	3T3shY1_2-12 13		RT		4°C			3utr-1	1.05996				CTL	cKO+CTL	cKO+BMP8B		CTL	cKO	cKO+BMP8B
		45kDa				45kDa		12.78	12.56	36.12	36.38		1.60862	1.09784			15.78	15.16	14.5	12.84		16.53	16.09	14.7	13.66		0		0	0			0.989114	0.847184			0.81	0.19	0.74		373.457	434.862	124.286
		60kDa						12.64	12.69	36.44	35.91		1.57198	1.07769			15.16	15.22	14.34	13.26		16.3	16.16	14.88	13.81		0		0	0			0.950924	0.83339			0.77	0.25	0.84		408.395	1804.45	165.578
		45kDa				60kDa		12.71	12.57	36.73	38.48		1.52446	1.05631			15.28	15.15	14.48	13.06		16.43	16.1	14.67	13.7		0		0	0							0.6	0.27	0.5		213.404	148.98	250.207
						45kDa							1.49574	1.0383													0		0	0							0.75	0.15	0.6		753.525	1427.39	412.514
													1.47103	1.00909		Bmp8b	3T3shTRC-5 6 7	3T3shTRC-8 9	3T3shTRC-10 11	3T3shTRC-12 13		3T3shY1_1-5 6 7	3T3shY1_1-8 9	3T3shY1_1-10 11	3T3shY1_1-12 13		0		0	0		3utr-12	1.09845	1.20086			0.77	0.2	0.51		286.585	795.808	274.328
													1.43824	0.978953			34.73	34.92	32.67	35.85		33.56	34.47	34.2	35.02		0		0	0			0.971855	0.931546			0.76	0.3	0.52		513.209	289.908	224.859
ACTB				ACTB									1.39754	0.960501			34.59	35.17	33.78	36.02		34.04	34.01	34.75	35.69		0		0	0			0.929693	0.858766							418.31	133.162	524.534
16.15	15.99	15.73		18.05	17.72	17.84							1.37196	0.939681			34.84	35.03	33.46	35.97		33.82	34.46	34.35	35.69		0		0	0											243.621	1084.85	478.745
16.34	16.09	15.98		18.27	17.73	17.7							1.34053	0.910325													0		0	0						L	marker				459.386	121.658	368.36
16.41	16.12	16.51		17.57	17.58	17.07							1.30918	0.894294													0		0	0		CDS	1.10817	1.32907							452.304	240.439	598.534
16.77	16.59	16.5		16.42	16.54	16.5							1.27706	0.882769													0		0	0			0.952211	1.01767			75kDa				621.327	1405.82	761.25
16.42	16.22	16.1		18.04	18.13	17.9							1.24849	0.867435													0		0	0			0.939615	1.00956			60kDa				160.525	2236.14	688.886
16.34	16.28	16.3		16.7	16.8								1.23117	0.839149													0		0	0							60kDa				870.614	808.463	201.964
Bmp8b				Bmp8b									1.20944	0.820809													0		0	0							45kDa				160.053	583.842	426.414
38.1	37.1	37.52		36.14	35.47	35.86							1.18574	0.806771													0		0	0											430.113	776.251	613.252
37.7	38.27	38.15		37.31	37.1	36.8							1.16314	0.783413													0		0	0											148.25	292.209	161.49
37.5	38.1			35.95	37	35.9							1.12294	0.76821													0		0	0											320.106	233.537	818.078
36.1	35.5	35.29		37.21	36.5	36.85							1.10054	0.747071													0		0	0											473.55	755.256	593.628
35.73	36.17	35.81		36.7	36.4	36.43							1.07671	0.730762													0		0	0							35kDa				242.676	848.728	378.989
35.14	34.59	33.96		35.17	36.13								1.05577	0.723273													0		0	0							25kDa				464.579	500.148	145.545
													1.02862	0.703652													0		0	0											379.595	278.116	158.219
													1.00332	0.688988													0		0	0							60kDa				423.976	205.927	205.235
													0.989786	0.6632													0		0	0							45kDa				281.864	125.684	948.087
D													0.965037	0.642702													0		0	0											512.737	301.987	236.306
													0.944931	0.633649													0		0	0											194.519	112.742	634.511
		75kDa											0.920502	0.617998													0		0	0											389.982	945.651	452.171
		60kDa											0.896125	0.597406													0		0	0											640.213	114.18	275.963
													0.885034	0.582515													0		0	0											513.681	527.183	629.196
		45kDa											0.870176	0.5787													0		0	0											557.589	400.636	328.703
													0.843265	0.564333													0		0	0											1354.08	446.653	513.496
		45kDa											0.818832	0.550784													0		0	0											274.309	3618.09	1055.61
													0.793325	0.536878													0		0	0											484.881	367.274	867.955
													0.782609	0.522916													0		0	0											143.528	157.033	439.088
													0.761622	0.517696													0		0	0											699.701	1536.68	272.284
													0.741085	0.511252													0		0	0											461.274	1653.45	170.484
													0.726875	0.497088													0		0	0											539.648	339.376	1085.05
													0.713763	0.48374													0		0	0											708.672	222.608	424.37
													0.702121	0.468742													0		0	0											677.511	1560.27	251.842
													0.683377	0.464496													0		0	0											176.578	463.622	452.988
													0.6759	0.453746													0		0	0											558.061	383.955	129.6
													0.657329	0.440356													0		0	0											188.381	1850.75	217.909
													0.63838	0.434495													0		0	0											153.915	157.033	269.013
													0.627256	0.425918													0		0	0											375.346	385.393	1046.62
													0.617026	0.420777													0		0	0											751.164	187.807	250.207
													0.607053	0.410765													0		0	0											616.606	816.228	324.614
													0.587425	0.40651													0		0	0											1299.78	1235.56	200.738
													0.569781	0.399133													0		0	0											336.159	111.016	182.34
													0.56481	0.382021													0		0	0											422.559	740.3	363.045
													0.564829	0.37152													0		0	0											758.718	662.071	357.73
													0.560251	0.37131													0		0	0											515.097	410.99	201.147
													0.548273	0.365013													0		0	0											386.205	289.908	131.236
													0.524574	0.352596													0		0	0											185.548	2002.61	122.65
													0.515506	0.339671													0		0	0											697.341	159.334	221.997
													0.511554	0.334014													0		0	0											318.69	703.199	444.812
													0.508772	0.333634													0		0	0											814.902	394.021	665.991
													0.500447	0.330499													0		0	0											237.011	467.361	486.922
													0.479644	0.324615													0		0	0											304.526	699.46	661.085
													0.469519	0.308239													0		0	0											157.692	1598.52	355.277
													0.463858	0.299795													0		0	0											289.89	2079.11	2132.07
													0.454922	0.300154													0		0	0											944.739	833.485	479.563
													0.44336	0.298763													0		0	0											202.545	109.003	154.131
													0.436542	0.293665													0		0	0											142.584	241.302	736.72
													0.431268	0.277812													0		0	0											192.158	979.301	310.714
													0.422615	0.270006													0		0	0											420.671	725.632	718.731
													0.419886	0.266642													0		0	0											146.361	2280.43	1587.91
													0.414028	0.258923													0		0	0											638.796	402.362	158.628
													0.396524	0.253865													0		0	0											338.992	116.193	597.307
													0.385903	0.24614													0		0	0											521.707	520.281	140.639
													0.383849	0.241398													0		0	0											142.112	1628.72	312.758
													0.383511	0.23716													0		0	0											313.969	393.159	276.372
													0.382827	0.234208													0		0	0											352.683	694.283	161.898
													0.363408	0.232216													0		0	0											1237.46	463.335	299.676
													0.356229	0.222092													0		0	0											377.707	157.033	165.578
													0.356167	0.21538													0		0	0											184.604	863.396	1101.4
													0.347897	0.213722													0		0	0											911.689	884.391	664.765
													0.33874	0.211043													0		0	0											183.66	98.9368	208.914
													0.329765	0.212961													0		0	0											466.468	200.75	561.33
													0.322646	0.200462													0		0	0											1056.63	289.908	183.975
													0.322787	0.198195													0		0	0											856.45	1051.49	220.362
													0.319073	0.198128													0		0	0											542.009	347.429	332.791
													0.311815	0.191149													0		0	0											432.002	379.641	160.263
													0.293038	0.185323													0		0	0											246.926	1407.55	169.666
													0.288889	0.180978													0		0	0											615.19	305.726	174.572
													0.29342	0.178373													0		0	0											214.821	868.285	192.561
													0.285409	0.177948													0		0	0											724.724	1207.95	575.639
													0.275042	0.173906													0		0	0											178.466	1731.39	148.407
													0.265702	0.171789													0		0	0											156.748	614.328	240.395
													0.267715	0.167972													0		0	0											499.517	87.4325	145.136
													0.264602	0.166727													0		0	0											243.621	1203.06	1288.24
													0.259546	0.166234													0		0	0											458.441	1450.4	338.924
													0.255095	0.159247													0		0	0											402.73	970.673	1531.08
													0.244737	0.156615													0		0	0											371.097	119.069	1459.13
													0.240343	0.152399													0		0	0											203.017	100.95	334.427
													0.23868	0.151261													0		0	0											293.667	987.93	283.322
													0.234576	0.150583													0		0	0											567.504	1165.1	166.396
													0.227452	0.147616													0		0	0											393.759	188.67	441.541
													0.221906	0.147502													0		0	0											566.56	669.836	321.753
													0.22512	0.144491													0		0	0											713.865	530.347	141.457
													0.223525	0.144292													0		0	0											583.557	408.402	246.527
													0.214446	0.14025													0		0	0											488.658	223.471	268.604
													0.204852	0.133821													0		0	0											229.929	214.555	535.573
													0.193942	0.131663													0		0	0											605.275	468.512	225.268
													0.194381	0.12933													0		0	0											593.471	1559.98	491.01
													0.20173	0.129645													0		0	0											360.71	916.316	796.818
													0.195556	0.13115													0		0	0											454.664	861.67	402.293
													0.190183	0.127772													0		0	0											335.215	124.246	236.715
													0.179441	0.12678													0		0	0											200.657	947.089	784.553
													0.173837	0.12357													0		0	0											925.381	127.985	186.837
													0.174016	0.120832													0		0	0											489.602	611.165	621.019
													0.167301	0.121324													0		0	0											318.69	770.786	131.236
													0.162379	0.117318													0		0	0											350.323	627.846	228.13
													0.156228	0.114973													0		0	0											447.582	844.126	127.965
													0.153259	0.113483													0		0	0											267.227	1370.16	846.287
													0.152381	0.112011													0		0	0											144.945	366.411	233.853
													0.150129	0.112286													0		0	0											462.691	797.534	308.67
													0.147044	0.109973													0		0	0											853.145	170.263	231.4
													0.140474	0.108023													0		0	0											330.021	1577.24	123.877
													0.137136	0.105975													0		0	0											395.648	583.842	489.784
													0.138545	0.104538													0		0	0											406.979	903.948	253.477
													0.134526	0.104505													0		0	0											169.496	725.345	623.881
													0.130659	0.103525													0		0	0											431.53	528.621	235.489
													0.125555	0.100033													0		0	0											551.452	574.351	204.417
													0.124897	0.098614													0		0	0											165.247	295.085	316.029
													0.126228	0.094622													0		0	0											467.412	1268.06	141.457
													0.123249	0.094736													0		0	0											495.74	716.429	772.697
													0.121094	0.094663													0		0	0											723.78	1491.24	134.507
													0.115681	0.092575													0		0	0											465.995	649.129	258.383
													0.113813	0.089566													0		0	0											448.527	92.0342	363.863
													0.115071	0.088575													0		0	0											278.086	1182.06	965.667
													0.111612	0.087734													0		0	0											319.634	2162.23	564.191
													0.111235	0.087446													0		0	0											194.991	223.183	560.921
													0.108582	0.089768													0		0	0											183.188	176.303	185.202
													0.104867	0.086324													0		0	0											910.745	884.391	356.504
													0.105863	0.082308													0		0	0											403.202	635.036	173.755
													0.101805	0.080697													0		0	0											474.022	163.936	575.23
													0.101971	0.080642													0		0	0											1109.51	750.079	378.581
													0.099352	0.080789													0		0	0											440.028	413.866	531.894
													0.097573	0.079472													0		0	0											969.289	620.943	253.886
													0.098607	0.077329													0		0	0											153.443	120.795	294.77
													0.094157	0.078525													0		0	0											247.87	128.273	1349.97
													0.09445	0.075526													0		0	0											148.722	2020.44	463.618
													0.091194	0.075781													0		0	0											224.263	222.895	1283.33
													0.088489	0.073586													0		0	0											622.272	1133.75	214.229
													0.091189	0.072906													0		0	0											400.841	1298.83	1594.45
													0.087041	0.074585													0		0	0											160.053	636.762	172.937
													0.084903	0.070024													0		0	0											750.22	268.05	1682.76
													0.083267	0.07075													0		0	0											507.071	767.048	209.732
													0.083126	0.071128													0		0	0											1212.91	353.756	210.55
													0.084217	0.068006													0		0	0											451.831	130.861	551.109
													0.080069	0.069663													0		0	0											294.611	104.114	457.486
													0.077435	0.067844													0		0	0											824.817	504.175	547.838
													0.076458	0.066658													0		0	0											296.972	213.98	157.81
													0.075587	0.065987													0		0	0											212.46	714.703	762.067
													0.077717	0.065419													0		0	0											719.059	558.82	306.626
													0.073961	0.065638													0		0	0											363.07	979.877	399.022
													0.072522	0.064067													0		0	0											487.241	574.063	182.34
													0.069759	0.062673													0		0	0											329.549	1564.87	660.268
													0.068893	0.061588													0		0	0											350.323	560.258	320.935
													0.069674	0.060426													0		0	0											826.233	1168.83	988.153
													0.064887	0.062086													0		0	0											292.723	515.392	1928.88
													0.063965	0.061126													0		0	0											837.092	203.913	358.548
													0.063723	0.061443													0		0	0											645.406	428.534	214.229
													0.062246	0.059756													0		0	0											626.049	549.329	136.96
													0.064187	0.057623													0		0	0											373.457	824.569	1625.53
													0.060629	0.059534													0		0	0											236.539	411.853	943.999
													0.060633	0.057625													0		0	0											587.806	381.367	305.808
													0.058684	0.056917													0		0	0											451.831	891.006	149.633
													0.057667	0.057604													0		0	0											711.505	892.157	407.608
													0.058296	0.055972													0		0	0											1165.7	940.187	200.738
													0.054329	0.058155													0		0	0											288.473	230.948	359.774
													0.054444	0.056547													0		0	0											459.386	562.847	187.246
													0.051688	0.057242													0		0	0											519.347	2096.65	565.418
													0.052963	0.056029													0		0	0											434.363	335.637	485.695
													0.053614	0.053006													0		0	0											480.159	629.859	1060.11
													0.051571	0.053972													0		0	0											757.302	380.216	193.379
													0.051187	0.052013													0		0	0											235.122	684.217	1543.76
													0.048663	0.052934													0		0	0											260.145	462.759	588.721
													0.048673	0.051839													0		0	0											406.035	816.516	713.416
													0.049066	0.051338													0		0	0											649.655	766.185	139.821
													0.046767	0.052656													0		0	0											307.359	1589.32	432.547
													0.047191	0.053204													0		0	0											304.526	1078.24	161.898
													0.044509	0.052576													0		0	0											834.731	967.51	150.451
													0.043494	0.049594													0		0	0											332.382	1421.64	353.642
													0.044919	0.048854													0		0	0											315.385	982.465	331.156
													0.042923	0.049009													0		0	0											733.695	488.356	289.455
													0.042838	0.047856													0		0	0											289.89	94.0474	1731.82
													0.040196	0.04952													0		0	0											185.076	641.076	786.188
													0.040675	0.049216													0		0	0											954.181	341.677	284.14
													0.042158	0.047144													0		0	0											608.58	676.164	235.489
													0.042066	0.048476													0		0	0											1175.61	1022.73	185.611
													0.041122	0.046759													0		0	0											398.953	938.174	744.487
													0.038781	0.047878													0		0	0											278.559	220.019	133.689
													0.036057	0.047254													0		0	0											554.284	318.956	1391.67
													0.037024	0.046892													0		0	0											718.587	276.678	418.646
													0.03806	0.049774													0		0	0											421.615	101.813	171.71
													0.0366	0.047981													0		0	0											424.448	277.828	552.335
													0.035795	0.048871													0		0	0											203.962	742.889	663.947
													0.035015	0.049033													0		0	0											805.931	1578.1	466.889
													0.034398	0.047484													0		0	0											709.144	618.93	417.829
													0.036267	0.047555													0		0	0											1507.52	214.555	1091.59
													0.036584	0.047553													0		0	0											663.347	190.971	522.49
													0.034905	0.049313													0		0	0											589.694	782.291	349.553
													0.034445	0.048269													0		0	0											374.874	673	518.811
													0.032718	0.048371													0		0	0											362.598	1001.45	271.057
													0.032376	0.049402													0		0	0											229.457	710.389	250.615
													0.034625	0.051225													0		0	0											1083.07	366.699	1447.68
													0.034083	0.052748													0		0	0											672.318	94.6227	407.608
													0.034215	0.05247													0		0	0											318.69	652.868	317.664
													0.035225	0.053143													0		0	0											332.854	1227.79	224.041
													0.033812	0.049741													0		0	0											364.487	167.387	291.908
													0.034395	0.047711													0		0	0											420.671	484.042	904.342
													0.034817	0.050566													0		0	0											663.819	770.499	197.058
													0.035353	0.053177													0		0	0											169.968	691.982	712.598
													0.036768	0.053911													0		0	0											560.894	447.804	165.169
													0.036797	0.054998													0		0	0											192.63	202.475	399.84
													0.037841	0.052819													0		0	0											1068.44	736.849	733.858
													0.037296	0.053373													0		0	0											319.162	643.089	1274.34
													0.03862	0.054745													0		0	0											709.144	1290.2	352.824
													0.040042	0.054761													0		0	0											222.847	1225.49	131.645
													0.040983	0.056682													0		0	0											183.66	1264.32	435.409
													0.043734	0.058004													0		0	0											299.805	1075.94	677.439
													0.045151	0.058853													0		0	0											539.648	193.272	1580.14
													0.046609	0.057369													0		0	0											543.897	1262.02	202.782
													0.049995	0.057653													0		0	0											372.985	511.365	478.745
													0.049713	0.058268													0		0	0											248.342	2493.84	427.232
													0.051487	0.057971													0		0	0											472.605	478.865	1610.81
													0.053328	0.058636													0		0	0											472.133	681.053	319.3
													0.054319	0.062197													0		0	0											813.958	1958.32	413.332
													0.056238	0.063509													0		0	0											1100.54	478.29	175.39
													0.057106	0.064664													0		0	0											350.795	3136.93	180.296
													0.061282	0.064325													0		0	0											276.67	861.383	130.827
													0.063523	0.064005													0		0	0											236.539	1063.57	252.251
													0.06507	0.065801													0		0	0											1018.39	369	697.88
													0.06957	0.066274													0		0	0											195.463	1012.09	327.885
													0.070043	0.066173													0		0	0											380.067	734.548	492.237
													0.07297	0.06547													0		0	0											566.088	335.925	180.296
													0.074753	0.068646													0		0	0											388.093	358.933	302.537
													0.078952	0.072616													0		0	0											405.09	959.457	856.099
													0.083918	0.069795													0		0	0											543.425	1190.4	148.407
													0.085865	0.07105													0		0	0											998.09	563.709	659.041
													0.088685	0.070734													0		0	0											395.648	87.7201	784.144
													0.092196	0.07236													0		0	0											417.838	1260.87	391.254
													0.094413	0.072699													0		0	0											160.997	1015.25	562.147
													0.097774	0.074754													0		0	0											635.963	1099.81	919.06
													0.099772	0.078357													0		0	0											422.087	1217.44	497.96
													0.103424	0.078574													0		0	0											947.571	1047.18	1076.46
													0.106764	0.080113													0		0	0											454.192	587.293	139.413
													0.109581	0.081767													0		0	0											1329.53	187.232	155.766
													0.114037	0.080005													0		0	0											215.765	384.818	214.638
													0.117655	0.080852													0		0	0											230.873	676.739	514.314
													0.120677	0.08142													0		0	0											267.227	727.933	306.217
													0.123568	0.083871													0		0	0											391.398	790.631	129.6
													0.12519	0.085678													0		0	0											390.454	620.943	1658.64
													0.127352	0.085642													0		0	0											945.683	284.731	736.311
													0.130355	0.088681													0		0	0											218.598	402.074	1434.19
													0.134659	0.09135													0		0	0											454.192	92.0342	266.151
													0.136888	0.093627													0		0	0											940.961	431.698	2790.29
													0.138785	0.093911													0		0	0											351.739	579.24	208.914
													0.140476	0.091954													0		0	0											219.07	1971.26	255.93
													0.142697	0.09116													0		0	0											1057.58	712.69	546.612
													0.14555	0.093936													0		0	0											192.63	3063.01	1643.51
													0.148152	0.099021													0		0	0											177.994	586.718	162.307
													0.15097	0.099322													0		0	0											475.91	695.721	547.02
													0.151903	0.099448													0		0	0											227.096	924.944	128.374
													0.152315	0.098764													0		0	0											637.852	342.54	1098.54
													0.153846	0.099299													0		0	0											145.417	334.487	189.29
													0.154996	0.101255													0		0	0											218.126	861.958	589.539
													0.156595	0.102997													0		0	0											164.302	118.206	408.426
													0.156748	0.103678													0		0	0											192.63	320.969	230.583
													0.160222	0.106064													0		0	0											942.85	659.195	296.814
													0.161657	0.105278													0		0	0											754.941	932.709	600.987
													0.159705	0.107023													0		0	0											278.559	335.637	346.692
													0.16115	0.107821													0		0	0											308.775	90.021	340.968
													0.16359	0.107867													0		0	0											175.634	1316.66	139.413
													0.163603	0.105435													0		0	0											336.159	1658.34	152.086
													0.164045	0.106665													0		0	0											621.327	498.423	985.7
													0.163181	0.109538													0		0	0											173.273	532.36	474.657
													0.162764	0.109334													0		0	0											1045.3	524.595	490.192
													0.162834	0.110675													0		0	0											465.995	94.3351	453.397
													0.160645	0.110107													0		0	0											502.822	687.093	863.867
													0.161576	0.110607													0		0	0											367.792	1031.07	153.313
													0.163889	0.112287													0		0	0											538.704	618.642	139.413
													0.163034	0.113278													0		0	0											319.634	362.96	783.327
													0.162353	0.112174													0		0	0											237.011	681.628	1123.89
													0.15913	0.110098													0		0	0											204.434	417.03	150.042
													0.159165	0.108557													0		0	0											287.057	1057.53	803.768
													0.157091	0.109269													0		0	0											386.205	484.905	942.363
													0.157153	0.111986													0		0	0											249.758	1388.57	660.268
													0.157977	0.112396													0		0	0											722.364	678.752	1051.52
													0.154293	0.113463													0		0	0											444.277	334.199	428.867
													0.151533	0.11084													0		0	0											285.641	2692	1072.78
													0.149625	0.110583													0		0	0											340.88	411.565	723.637
													0.149926	0.109531													0		0	0											314.441	1492.39	878.176
													0.147138	0.107953													0		0	0											592.055	574.063	328.294
													0.142434	0.11114													0		0	0											217.653	545.015	205.644
													0.142046	0.107559													0		0	0											284.224	1863.69	222.815
													0.142935	0.107679													0		0	0											202.545	1006.91	1593.64
													0.141137	0.107116													0		0	0											1342.27	308.315	419.873
													0.140281	0.106216													0		0	0											144.473	981.315	531.076
													0.136717	0.103531													0		0	0											479.687	430.26	793.548
													0.134588	0.101084													0		0	0											149.194	335.062	318.482
													0.133257	0.100922													0		0	0											914.994	775.676	190.517
													0.1288	0.10407													0		0	0											188.853	197.586	693.792
													0.125818	0.102589													0		0	0											589.694	1141.51	843.425
													0.122978	0.102081													0		0	0											189.798	838.949	1530.68
													0.129901	0.100349													0		0	0											372.041	153.294	140.639
													0.123119	0.101005													0		0	0											443.333	1645.97	443.585
													0.119332	0.100622													0		0	0											705.367	974.125	334.018
													0.118549	0.096493													0		0	0											591.583	601.098	883.9
													0.114659	0.094317													0		0	0											332.854	203.05	1096.9
													0.112761	0.094018													0		0	0											459.386	154.445	293.134
													0.108782	0.095146													0		0	0											855.977	710.677	389.21
													0.105592	0.096962													0		0	0											642.573	1229.23	701.969
													0.10513	0.093783													0		0	0											668.541	251.081	305.399
													0.102502	0.093773													0		0	0											176.578	1500.45	242.848
													0.102108	0.092916													0		0	0											183.188	279.554	184.384
													0.101974	0.092824													0		0	0											461.274	457.295	325.432
													0.099168	0.088853													0		0	0											226.624	146.967	215.865
													0.095034	0.086977													0		0	0											305.942	347.717	156.992
													0.092469	0.089847													0		0	0											838.981	607.713	242.848
													0.091992	0.087798													0		0	0											611.412	795.808	1112.03
													0.088271	0.087674													0		0	0											307.359	748.353	1422.33
													0.086891	0.088859													0		0	0											233.234	699.172	272.693
													0.088184	0.08701													0		0	0											249.286	784.016	267.378
													0.084737	0.08867													0		0	0											909.329	647.978	383.487
													0.084458	0.082904													0		0	0											423.503	943.351	584.224
													0.081841	0.083809													0		0	0											342.297	477.14	159.445
													0.079199	0.08206													0		0	0											383.372	164.799	498.369
													0.079463	0.081096													0		0	0											552.868	190.971	272.693
													0.076161	0.082736													0		0	0											162.886	1007.2	1277.2
													0.076987	0.082142													0		0	0											435.779	481.742	576.865
													0.077586	0.083026													0		0	0											169.024	255.97	336.062
													0.07324	0.079852													0		0	0											705.367	152.719	540.479
													0.072121	0.079129													0		0	0											358.821	97.4987	316.029
													0.071833	0.079883													0		0	0											490.074		1233.45
													0.071449	0.077063													0		0	0											181.299		229.356
													0.069995	0.079893													0		0	0											771.466		232.627
													0.068747	0.080124													0		0	0											160.997		228.947
													0.068145	0.076669													0		0	0											401.313		673.759
													0.065001	0.077192													0		0	0											179.411		204.417
													0.065025	0.077269													0		0	0											246.926		302.129
													0.065633	0.077774													0		0	0											174.689		1221.6
													0.066523	0.078423													0		0	0											555.229		185.202
													0.064119	0.075988													0		0	0											545.314		326.659
													0.064006	0.076323													0		0	0											823.4		356.504
													0.063457	0.07343													0		0	0											486.297		198.694
													0.061085	0.07424													0		0	0											395.648		404.746
													0.061623	0.075211													0		0	0											907.44		162.716
													0.062752	0.07565													0		0	0											609.524		281.687
													0.063005	0.073803													0		0	0											330.021		1234.68
													0.063952	0.075088													0		0	0											363.543		128.374
													0.06389	0.074309													0		0	0											871.558		536.8
													0.063177	0.072625													0		0	0											257.313		456.668
													0.059584	0.073348													0		0	0											412.644		221.997
													0.056686	0.073272													0		0	0											182.243		289.455
													0.057578	0.075009													0		0	0											188.853		703.195
													0.060663	0.075681													0		0	0											197.824		136.142
													0.061434	0.075195													0		0	0											386.205		314.394
													0.060479	0.076363													0		0	0											321.995		1049.48
													0.05994	0.073362													0		0	0											402.73		745.305
													0.058275	0.06991													0		0	0											444.277		607.119
													0.059108	0.072632													0		0	0											1108.57		159.445
													0.058098	0.074736													0		0	0											632.186		1739.18
													0.058159	0.074798													0		0	0											399.897		162.307
													0.059327	0.073912													0		0	0											319.162		162.716
													0.057466	0.073723													0		0	0											506.599		262.063
													0.056894	0.073255													0		0	0											244.565		385.531
													0.059047	0.073984													0		0	0											145.417		483.651
													0.05784	0.072637													0		0	0											186.02		1640.24
													0.057737	0.073389													0		0	0											445.222		295.996
													0.05472	0.073945													0		0	0											378.179		527.805
													0.057863	0.072567													0		0	0											261.562		381.442
													0.059842	0.072289													0		0	0											485.353		320.526
													0.059453	0.07529													0		0	0											244.093		130.827
													0.061445	0.073209													0		0	0											458.913		188.064
													0.058329	0.073168													0		0	0											285.641		2037.22
													0.062802	0.072466													0		0	0											398.48		371.63
													0.058636	0.075926													0		0	0											395.175		943.999
													0.056529	0.075553													0		0	0											580.724		934.187
													0.056439	0.074087													0		0	0											360.238		516.767
													0.058344	0.073635													0		0	0											149.194		540.888
													0.059808	0.075941													0		0	0											142.584		1067.88
													0.058739	0.075081													0		0	0											315.857		1498.38
													0.058869	0.074923													0		0	0											304.054		2164.37
													0.05883	0.072739													0		0	0											239.372		127.965
													0.058473	0.074745													0		0	0											421.615		1015.54
													0.057907	0.074783													0		0	0											364.487		1173.76
													0.057451	0.075958													0		0	0											599.609		1003.28
													0.060797	0.073727													0		0	0											800.266		340.968
													0.06169	0.076767													0		0	0											146.833		443.994
													0.060363	0.075855													0		0	0											239.844		832.387
													0.062969	0.078322													0		0	0											509.904		308.261
													0.06234	0.074762													0		0	0											283.28		136.551
													0.060491	0.074473													0		0	0											729.918		127.965
													0.061311	0.078008													0		0	0											298.86		647.594
													0.063048	0.077343													0		0	0											262.978		1233.86
													0.066193	0.075973													0		0	0											660.514		1222.41
													0.06548	0.078163													0		0	0											179.883		282.096
													0.065999	0.07587													0		0	0											193.102		1311.95
													0.068695	0.076078													0		0	0											521.707		144.727
													0.069207	0.077555													0		0	0											315.857		1513.5
													0.071751	0.07796													0		0	0											693.564		794.365
													0.071214	0.079373													0		0	0											211.044		176.616
													0.071092	0.075958													0		0	0											537.76		135.324
													0.073371	0.077835													0		0	0											695.924		423.144
													0.074443	0.079689													0		0	0											225.208		807.857
													0.077369	0.0796													0		0	0											199.24		1263.71
													0.078638	0.080317													0		0	0											171.856		477.11
													0.078814	0.078691													0		0	0											366.375		459.939
													0.082752	0.079536													0		0	0											620.383		569.915
													0.082679	0.080904													0		0	0											465.523		209.732
													0.08741	0.082094													0		0	0											719.531		175.39
													0.091097	0.081397													0		0	0											1491
													0.091455	0.081249													0		0	0											325.772
													0.092485	0.08217													0		0	0											351.739
													0.092244	0.084362													0		0	0											230.873
													0.097903	0.083425													0		0	0											957.958
													0.100401	0.086682													0		0	0											1138.79
													0.099595	0.087289													0		0	0											436.723
													0.104885	0.086778													0		0	0											546.73
													0.106196	0.087156													0		0	0											309.247
													0.108017	0.086728													0		0	0											604.33
													0.109535	0.091117													0		0	0											1322.92
													0.110943	0.090414													0		0	0											795.544
													0.115493	0.08938													0		0	0											516.986
													0.116096	0.092763													0		0	0											190.742
													0.120946	0.093613													0		0	0											596.776
													0.123133	0.096339													0		0	0											355.988
													0.123078	0.096226													0		0	0											917.827
													0.123076	0.096497													0		0	0											459.386
													0.128867	0.100173													0		0	0											713.865
													0.12901	0.099834													0		0	0											1160.98
													0.131049	0.10304													0		0	0											381.956
													0.133521	0.102522													0		0	0											895.165
													0.138146	0.102631													0		0	0											459.858
													0.13622	0.105439													0		0	0											403.674
													0.138562	0.105537													0		0	0											864.004
													0.139322	0.108013													0		0	0											906.024
													0.142362	0.110801													0		0	0											886.194
													0.14372	0.111062													0		0	0											510.848
													0.143634	0.114766													0		0	0											451.359
													0.144762	0.113184													0		0	0											342.297
													0.14781	0.116067													0		0	0											1194.97
													0.146298	0.116263													0		0	0											607.635
													0.149396	0.118568													0		0	0											460.33
													0.147535	0.119017													0		0	0											295.083
													0.150149	0.1194													0		0	0											149.194
													0.15132	0.123124													0		0	0											271.477
													0.151481	0.125764													0		0	0											564.671
													0.152769	0.122794													0		0	0											554.756
													0.154114	0.126012													0		0	0											832.843
													0.152982	0.124943													0		0	0											377.234
													0.156013	0.129466													0		0	0											778.548
													0.153636	0.129476													0		0	0											169.496
													0.153984	0.128684													0		0	0											161.942
													0.15494	0.132006													0		0	0											496.684
													0.156411	0.131737													0		0	0											709.144
													0.156661	0.132086													0		0	0											237.011
													0.155451	0.135386													0		0	0											169.968
													0.154447	0.132434													0		0	0											494.796
													0.153935	0.134965													0		0	0											482.048
													0.154499	0.137861													0		0	0											348.906
													0.15295	0.137013													0		0	0											497.628
													0.15291	0.136866													0		0	0											349.379
													0.153216	0.137147													0		0	0											1141.15
													0.151577	0.137594													0		0	0											211.044
													0.153089	0.1379													0		0	2											204.434
													0.150527	0.139658													0		0	2											474.022
													0.148709	0.137574													0		0	2											889.027
													0.148803	0.139297													0		0	2											745.026
													0.14759	0.139832													0		0	2											383.372
													0.147585	0.138514													0		0	2											201.129
													0.144815	0.141719													0		0	2											247.398
													0.145093	0.139692													0		0	2											336.631
													0.144732	0.137847													0		0	2
													0.142447	0.138715													0		0	2
													0.141974	0.13884													0		0	2
													0.139365	0.13913													0		0	2
													0.138588	0.137411													0		0	2
													0.135438	0.138129													0		0	2
													0.134816	0.137484													0		0	2
													0.135017	0.135971													0		0	2
													0.131484	0.13605													0		0	2
													0.130201	0.135319													0		0	2
													0.12995	0.133601													0		0	2
													0.127206	0.132699													0		0	2
													0.12651	0.132558													0		0	2
													0.124598	0.133992													0		0	2
													0.124223	0.131347													0		0	2
													0.121175	0.130818													0		0	2
													0.119034	0.132144													0		0	2
													0.119672	0.128304													0		0	2
													0.117304	0.128863													0		0	2
													0.113445	0.12855													0		0	2
													0.114432	0.128808													0		0	2
													0.112987	0.125943													0		0	2
													0.112481	0.12466													0		0	2
													0.110833	0.127304													0		0	2
													0.108646	0.124555													0		0	2
													0.108416	0.120138													0		0	2
													0.104593	0.12408													0		0	2
													0.10737	0.122258													0		0	2
													0.10679	0.123206													0		0	2
													0.1029	0.121637													0		0	2
													0.101476	0.120775													0		0	2
													0.100885	0.121076													0		0	2
													0.103185	0.117411													0		0	2
													0.100552	0.12112													0		0	2
													0.098562	0.120566													0		0	2
													0.099115	0.117085													0		0	2
													0.097635	0.116593													0		0	2
													0.09885	0.117129													0		0	2
													0.097443	0.118659													0		0	2
													0.095827	0.117277													0		0	2
													0.096206	0.116315													0		0	2
													0.09428	0.118386													0		0	2
													0.096472	0.116019													0		0	2
													0.095227	0.117194													0		0	2
													0.093044	0.11636													0		0	2
													0.09423	0.116142													0		0	2
													0.09286	0.117123													0		0	2
													0.094409	0.114376													0		0	2
													0.094215	0.116697													0		0	2
													0.093294	0.116315													0		0	2
													0.095575	0.113496													0		0	2
													0.093937	0.115705													0		0	2
													0.095735	0.113288													0		0	2
													0.095045	0.115521													0		0	2
													0.095265	0.115088													0		0	2
													0.095539	0.114775													0		0	2
													0.096907	0.117117													0		0	2
													0.098832	0.114397													0		0	2
													0.099195	0.11682													0		0	2
													0.098424	0.115476													0		0	2
													0.10274	0.115041													0		0	2
													0.104331	0.11512													0		0	2
													0.105377	0.115364													0		0	2
													0.106751	0.117352													0		0	2
													0.110511	0.116439													0		0	2
													0.113898	0.114879													0		0	2
													0.115598	0.116698													0		0	2
													0.120835	0.118442													0		0	2
													0.123519	0.117986													0		0	2
													0.12535	0.11726													0		0	2
													0.131256	0.118932													0		0	2
													0.134487	0.119575													0		0	2
													0.141832	0.119232													0		0	2
													0.144542	0.123084													0		0	2
													0.149351	0.12248													0		0	2
													0.156624	0.121334													0		0	2
													0.160926	0.124121													0		0	2
													0.167719	0.12508													0		0	2
													0.170582	0.128734													0		0	2
													0.176445	0.128018													0		0	2
													0.182257	0.129802													0		0	2
													0.18719	0.134366													0		1	2
													0.195917	0.135538													0		1	2
													0.200603	0.139956													0		1	2
													0.205122	0.139215													0		1	2
													0.213926	0.142691													0		1	0
													0.21932	0.146917													0		1	0
													0.224316	0.150095													0		1	0
													0.229128	0.155748													0		1	0
													0.234277	0.157359													0		1	0
													0.238406	0.159637													0		1	0
													0.243647	0.167439													0		1	0
													0.250865	0.170384													0		1	0
													0.257158	0.174759													0		1	0
													0.259641	0.177903													0		1	0
													0.262906	0.182266													0		1	0
													0.265859	0.186843													0		1	0
													0.273861	0.190646													0		1	0
													0.276908	0.196446													0		1	0
													0.278165	0.202677													0		1	0
													0.28485	0.205368													0		1	0
													0.288995	0.208882													0		1	0
													0.292816	0.21183													0		1	0
													0.295701	0.220555													0		1	0
													0.296977	0.22237													0		1	0
													0.298105	0.222965													0		1	0
													0.298326	0.232476													0		1	0
													0.303947	0.235414													0		1	0
													0.309341	0.240679													0		1	0
													0.307811	0.240269													0		1	0
													0.310951	0.24504													0		1	0
													0.310824	0.245783													0		1	0
													0.314153	0.24682													0		1	0
													0.314721	0.254036													0		1	0
													0.313231	0.262841													0		1	0
													0.315046	0.252981													0		1	0
													0.31261	0.24127													0		1	0
													0.314311	0.239959													0		1	0
													0.314217	0.240207													0		1	0
													0.312415	0.235661													0		1	0
													0.312997	0.2434													0		1	0
													0.307501	0.245548													0		1	0
													0.308544	0.252011													0		1	0
													0.307924	0.248831													0		0	0
													0.302208	0.249503													0		0	0
													0.302391	0.260359													0		0	0
													0.300327	0.254937													0		0	0
													0.298292	0.25672													0		0	0
													0.296889	0.24926													0		0	0
													0.291855	0.25457													0		0	0
													0.287038	0.266979													0		0	0
													0.284767	0.262912													0		0	0
													0.283258	0.259528													0		0	0
													0.279993	0.25446													0		0	0
													0.272719	0.254205													0		0	0
													0.271874	0.26442													0		0	0
													0.267755	0.259785													0		0	0
													0.265055	0.254513													0		0	0
													0.259397	0.252018													0		0	0
													0.255274	0.254988													0		0	0
													0.253824	0.265938													0		0	0
													0.247067	0.250258													0		0	0
													0.246296	0.24817													0		0	0
													0.242967	0.24167													0		0	0
													0.237486	0.245081													0		0	0
													0.235425	0.244506													0		0	0
													0.231446	0.235989													0		0	0
													0.230148	0.236361													0		0	0
													0.224734	0.22511													0		0	0
													0.220102	0.228166													0		0	0
													0.21925	0.231757													0		0	0
													0.210364	0.219811													0		0	0
													0.220537	0.214092													0		0	0
													0.230473	0.206923													0		0	0
													0.232566	0.213673													0		0	0
													0.224418	0.212496													0		0	0
													0.220329	0.202719													0		0	0
													0.209985	0.204429													0		0	0
													0.205711	0.195159													0		0	0
													0.203822	0.199896													0		0	0
													0.198605	0.19769													0		0	0
													0.197261	0.187811													0		0	0
													0.189006	0.191114													0		0	0
													0.186623	0.178557													0		0	0
													0.18711	0.178576													0		0	0
													0.183858	0.176521													0		0	0
													0.179406	0.169855													0		0	0
													0.166859	0.17371													0		0	0
													0.160602	0.161314													0		0	0
													0.167968	0.163283													0		0	0
													0.164749	0.163219													0		0	0
													0.155988	0.165252													0		0	0
													0.150151	0.161062													0		0	0
													0.147601	0.14755													0		0	0
													0.151952	0.147784													0		0	0
													0.15152	0.154858													0		0	0
													0.149576	0.150194													0		0	0
													0.143263	0.143201													0		0	0
													0.136208	0.138916													0		0	0
													0.139544	0.138231													0		0	0
													0.142764	0.142821													0		0	0
													0.13956	0.142947													0		0	0
													0.130306	0.145204													0		0	0
													0.126455	0.133159													0		0	0
													0.127309	0.128221													0		0	0
													0.125219	0.133816													0		0	0
													0.127964	0.13673													0		0	0
													0.124043	0.133498													0		0	0
													0.119537	0.122448													0		0	0
													0.118383	0.120306													0		0	0
													0.127898	0.124896													0		0	0
													0.125424	0.124014													0		0	0
													0.121752	0.128401													0		0	0
													0.118777	0.122746													0		0	0
													0.11887	0.110766													0		0	0
													0.121199	0.122058													0		0	0
													0.116965	0.127373													0		0	0
													0.112611	0.126213													0		0	0
													0.111096	0.119225													0		0	0
													0.115655	0.113112													0		0	0
													0.117023	0.122199													0		0	0
													0.111027	0.119636													0		0	0
													0.107802	0.117092													0		0	0
													0.109226	0.10944													0		0	0
													0.110089	0.109887													0		0	0
													0.110811	0.122028													0		0	0
													0.105604	0.116089													0		0	0
													0.106578	0.113359													0		0	0
													0.107945	0.108468													0		0	0
													0.115013	0.111626													0		0	0
													0.109491	0.114441													0		0	0
													0.106658	0.108294													0		0	0
													0.104323	0.108278													0		0	0
													0.104322	0.105059													0		0	0
													0.10703	0.112853													0		0	0
													0.102978	0.119009													0		0	0
													0.104307	0.109027													0		0	0
													0.102765	0.10928													0		0	0
													0.101382	0.105451													0		0	0
													0.107939	0.108033													0		0	0
													0.102444	0.11066													0		0	0
													0.099457	0.104913													0		0	0
													0.093938	0.106868													0		0	0
													0.098107	0.102428													0		0	0
													0.099856	0.108641													0		0	0
													0.09906	0.111761													0		0	0
													0.095299	0.103043													0		0	0
													0.095825	0.098416													0		0	0
													0.092321	0.095401													0		0	0
													0.095209	0.104893													0		0	0
													0.093301	0.105661													0		0	0
													0.09106	0.100488													0		0	0
													0.085665	0.100584													0		0	0
													0.082268	0.101936													0		0	0
													0.086695	0.101316													0		0	0
													0.088291	0.102235													0		0	0
													0.086899	0.088362													0		0	0
													0.07665	0.07771													0		0	0
													0.082187	0.068308													0		0	0
													0.083226	0.062437													0		0	0
													0.086247	0.066514													0		0	0
													0.090939	0.063258													0		0	0
													0.081309	0.069937													0		0	0
													0.07412	0.061437													0		0	0
													0.078382	0.066681													0		0	0
													0.084438	0.06341													0		0	0
													0.075442	0.056429													0		0	0
													0.074698	0.062143													0		0	0
													0.070412	0.056371													0		0	0
													0.077003	0.058022													0		0	0
													0.081035	0.063191													0		0	0
													0.083104	0.065393													0		0	0
													0.079	0.057919													0		0	0
													0.066454	0.052123													0		0	0
													0.078997	0.05553													0		0	0
													0.080665	0.057932													0		0	0
													0.07757	0.057292													0		0	0
													0.070339	0.06234													0		0	0
													0.064193	0.055315													0		0	0
													0.07409	0.049457													0		0	0
													0.073187	0.053973													0		0	0
													0.074678	0.05478													0		0	0
													0.074454	0.06227													0		0	0
													0.075525	0.054519													0		0	0
													0.072552	0.049472													0		0	0
													0.077543	0.052822													0		0	0
													0.081603	0.051687													0		0	0
													0.079914	0.057021													0		0	0
													0.073305	0.052826													0		0	0
													0.075603	0.05741													0		0	0
													0.078657	0.056254													0		0	0
													0.076441	0.054572													0		0	0
													0.071419	0.058506													0		0	0
													0.078494	0.057861													0		0	0
													0.076703	0.052403													0		0	0
													0.075474	0.060167													0		0	0
													0.073273	0.05911													0		0	0
													0.066137	0.063404													0		0	0
													0.049271	0.057992													0		0	0
													0.052412	0.05602													0		0	0
													0.051516	0.06853													0		0	0
													0.051498	0.062771													0		0	0
													0.046686	0.06133													0		0	0
													0.044878	0.060794													0		0	0
													0.053748	0.055644													0		0	0
													0.047652	0.067365													0		0	0
													0.053021	0.067618													0		0	0
													0.04972	0.065185													0		0	0
													0.054749	0.060179													0		0	0
													0.059678	0.062927													0		0	0
													0.051853	0.069965													0		0	0
													0.055287	0.066293													0		0	0
													0.049699	0.067002													0		0	0
													0.049279	0.065596													0		0	0
													0.056809	0.069152													0		0	0
													0.054574	0.072717													0		0	0
													0.058806	0.065178													0		0	0
													0.052274	0.068969													0		0	0
													0.059224	0.061192													0		0	0
													0.056509	0.065009													0		0	0
													0.054625	0.071411													0		0	0
													0.055154	0.068144													0		0	0
													0.049152	0.069506													0		0	0
													0.057209	0.065183													0		0	0
													0.056058	0.070658													0		0	0
													0.054022	0.070599													0		0	0
													0.054635	0.06798													0		0	0
													0.048034	0.067714													0		0	0
													0.050686	0.063311													0		0	0
													0.056648	0.068482													0		0	0
													0.048968	0.070646													0		0	0
													0.052057	0.067629													0		0	0
													0.047774	0.06903													0		0	0
													0.048386	0.062104													0		0	0
													0.048451	0.063762													0		0	0
													0.044628	0.069932													0		0	0
													0.052116	0.062509													0		0	0
													0.043022	0.068573													0		0	0
													0.043908	0.06346													0		0	0
													0.046345	0.065964													0		0	0
													0.048259	0.067814													0		0	0
													0.048769	0.062353													0		0	0
													0.040502	0.072601													0		0	0
													0.044041	0.060683													0		0	0
													0.045496	0.0627													0		0	0
													0.047543	0.068074													0		0	0
													0.045212	0.06891													0		0	0
													0.042883	0.068391													0		0	0
													0.040775	0.060058													0		0	0
													0.044536	0.06501													0		0	0
													0.046766	0.068649													0		0	0
													0.04794	0.067251													0		0	0
													0.045785	0.069668													0		0	0
													0.039333	0.064032													0		0	0
													0.044568	0.065247													0		0	0
													0.046193	0.070631													0		0	0
													0.047323	0.066743													0		0	0
													0.045873	0.071583													0		0	0
													0.050685	0.064772													0		0	0
													0.049241	0.06254													0		0	0
													0.051616	0.068175													0		0	0
													0.054647	0.067001													0		0	0
													0.053658	0.072792													0		0	0
													0.051616	0.069531													0		0	0
													0.053148	0.069704													0		0	0
													0.058676	0.069404													0		0	0
													0.067385	0.072013													0		0	0
													0.067567	0.076265													0		0	0
													0.061689	0.070624													0		0	0
													0.070843	0.069109													0		0	0
													0.072471	0.075978													0		0	0
													0.073602	0.074998													0		0	0
													0.074094	0.084472													0		0	0
													0.083202	0.076039													0		0	0
													0.086428	0.072097													0		0	0
													0.091906	0.083561													0		0	0
													0.095892	0.083132													0		0	0
													0.095697	0.084724													0		0	0
													0.092849	0.083666													0		0	0
													0.106129	0.085241													0		0	0
													0.113179	0.091546													0		0	0
													0.115969	0.093057													0		0	0
													0.114305	0.097909													0		0	0
													0.123421	0.089667													0		0	0
													0.132197	0.092148													0		0	0
													0.134144	0.108398													0		0	0
													0.138979	0.105458													0		0	0
													0.141381	0.109663													0		0	0
													0.140416	0.105248													0		0	0
													0.148721	0.112703													0		0	0
													0.155873	0.120843													0		0	0
													0.15892	0.1194													0		0	0
													0.161392	0.124564													0		0	0
													0.173205	0.121553													0		0	0
													0.176811	0.124249													0		0	0
													0.174296	0.134845													0		0	0
													0.172376	0.138227													0		0	0
													0.174291	0.140309													0		0	0
													0.179009	0.137355													0		0	0
													0.187233	0.149054													0		1	0
													0.196852	0.149158													0		1	0
													0.188909	0.147322													0		1	0
													0.189963	0.150327													0		1	0
													0.190285	0.149347													0		1	0
													0.194465	0.15701													0		1	0
													0.20167	0.16502													0		1	0
													0.195907	0.166222													0		1	0
													0.200187	0.161127													0		1	0
													0.198989	0.160824													0		1	0
													0.199487	0.162289													0		1	0
													0.20573	0.169615													0		1	0
													0.204055	0.170608													0		1	0
													0.206356	0.171764													0		1	0
													0.198702	0.172532													0		1	0
													0.199213	0.170572													0		1	0
													0.207573	0.175949													0		1	0
													0.204161	0.177676													0		1	0
													0.203115	0.179261													0		1	0
													0.196915	0.178143													0		1	0
													0.196422	0.173745													0		1	0
													0.200937	0.177498													0		1	0
													0.202592	0.183224													0		1	0
													0.199367	0.180283													0		1	0
													0.189953	0.177322													1		1	0
													0.193487	0.173756													1		1	0
													0.197985	0.172313													1		1	0
													0.188484	0.180254													1		1	0
													0.187429	0.181038													1		1	0
													0.177536	0.176639													1		1	0
													0.176176	0.174034													1		1	0
													0.177563	0.177916													1		1	0
													0.173745	0.176378													1		1	0
													0.177773	0.168597													1		1	0
													0.166967	0.165827													1		1	0
													0.160585	0.160092													1		1	0
													0.160324	0.161167													1		1	0
													0.159435	0.161728													1		1	0
													0.163959	0.165107													1		1	0
													0.144648	0.163199													1		1	0
													0.142108	0.157103													1		1	0
													0.15448	0.149545													1		1	0
													0.144944	0.152648													1		1	0
													0.140197	0.156289													1		1	0
													0.130807	0.15378													1		1	0
													0.128767	0.137422													1		1	0
													0.136335	0.144512													1		1	0
													0.130318	0.151816													1		1	0
													0.121636	0.143632													1		1	0
													0.115604	0.138842													1		1	0
													0.121855	0.131195													1		1	0
													0.120311	0.135225													1		1	0
													0.115662	0.141013													1		1	0
													0.10739	0.136037													1		1	0
													0.106558	0.130475													1		1	0
													0.115804	0.124508													1		1	0
													0.106334	0.128793													1		1	0
													0.10397	0.130725													1		1	0
													0.097327	0.125868													1		1	0
													0.091567	0.11887													1		1	0
													0.103009	0.120903													1		1	0
													0.099981	0.128288													1		1	0
													0.095965	0.121413													1		1	0
													0.090089	0.119794													1		1	0
													0.088515	0.112197													1		1	0
													0.097094	0.110425													1		1	0
													0.091774	0.119229													1		1	0
													0.087373	0.116764													1		0	0
													0.080164	0.117062													1		0	0
													0.085384	0.112445													1		0	0
													0.085239	0.112631													1		0	0
													0.08522	0.119745													1		0	0
													0.081274	0.114342													1		0	0
													0.081697	0.110621													1		0	0
													0.083706	0.107714													1		0	0
													0.082636	0.111007													1		0	0
													0.081581	0.11138													1		0	0
													0.078762	0.1118													1		0	0
													0.080368	0.112612													1		0	0
													0.076854	0.115467													1		0	0
													0.07998	0.113818													1		0	0
													0.079395	0.114056													1		0	0
													0.080687	0.115611													1		0	0
													0.08135	0.112911													1		0	0
													0.076937	0.114197													1		0	0
													0.075346	0.112109													1		0	0
													0.080137	0.118256													1		0	0
													0.084278	0.120523													1		0	0
													0.083121	0.121875													1		0	0
													0.078609	0.121705													1		0	0
													0.082223	0.118306													1		0	0
													0.087056	0.116939													1		0	0
													0.083725	0.120111													1		0	0
													0.084307	0.12637													1		0	0
													0.080423	0.124495													1		0	0
													0.078631	0.123343													0		0	0
													0.083402	0.127768													0		0	0
													0.086284	0.129715													0		0	0
													0.093147	0.12855													0		0	0
													0.085233	0.128363													0		0	0
													0.084219	0.1237													0		0	0
													0.090439	0.120447													0		0	0
													0.086632	0.125261													0		0	0
													0.082619	0.132929													0		0	0
													0.079149	0.138303													0		0	0
													0.082782	0.13125													0		0	0
													0.087314	0.130759													0		0	0
													0.090694	0.135171													0		0	0
													0.08638	0.131022													0		0	0
													0.080105	0.127388													0		0	0
													0.079577	0.125346													0		0	0
													0.087725	0.129938													0		0	0
													0.090949	0.135285													0		0	0
													0.09162	0.138503													0		0	0
													0.086762	0.130698													0		0	0
													0.081358	0.12428													0		0	0
													0.088511	0.124897													0		0	0
													0.086096	0.135565													0		0	0
													0.085013	0.138878													0		0	0
													0.07693	0.139413													0		0	0
													0.083519	0.132873													0		0	0
													0.090606	0.12949													0		0	0
													0.091899	0.13367													0		0	0
													0.087871	0.130162													0		0	0
													0.081556	0.127574													0		0	0
													0.086194	0.122122													0		0	0
													0.092113	0.127781													0		0	0
													0.085751	0.136366													0		0	0
													0.082151	0.135839													0		0	0
													0.084872	0.129209													0		0	0
													0.092773	0.124029													0		0	0
													0.092328	0.130388													0		0	0
													0.090882	0.133878													0		0	0
													0.085917	0.128392													0		0	0
													0.08469	0.127318													0		0	0
													0.08537	0.130932													0		0	0
													0.090005	0.138412													0		0	0
													0.091973	0.135374													0		0	0
													0.088905	0.134383													0		0	0
													0.087632	0.128966													0		0	0
													0.094775	0.126142													0		0	0
													0.093183	0.126275													0		0	0
													0.088938	0.133337													0		0	0
													0.087064	0.136397													0		0	0
													0.087409	0.131059													0		0	0
													0.090156	0.130182													0		0	0
													0.093437	0.138687													0		0	0
													0.092732	0.136077													0		0	0
													0.097737	0.132674													0		0	0
													0.094747	0.127831													0		0	0
													0.098056	0.130252													0		0	0
													0.09948	0.130904													0		0	0
													0.093561	0.133844													0		0	0
													0.098034	0.134896													0		0	0
													0.098574	0.137573													0		0	0
													0.102842	0.13803													0		0	0
													0.104284	0.139028													0		0	4
													0.102855	0.137686													0		0	4
													0.107289	0.133079													0		0	4
													0.106572	0.139659													0		0	4
													0.108594	0.142153													0		0	4
													0.113694	0.144834													0		0	4
													0.122214	0.142889													0		0	4
													0.12444	0.14291													0		0	4
													0.123066	0.14743													0		0	4
													0.123369	0.146954													0		0	4
													0.129491	0.148361													0		0	4
													0.127877	0.15427													0		0	4
													0.134304	0.164032													0		0	4
													0.135165	0.163066													0		0	4
													0.135639	0.160666													0		0	4
													0.141375	0.161801													0		0	4
													0.150323	0.168179													0		0	4
													0.160888	0.168154													0		0	4
													0.155623	0.171584													0		0	4
													0.158669	0.17204													0		0	4
													0.163662	0.171268													0		0	4
													0.172733	0.175975													0		0	4
													0.172557	0.18463													0		0	4
													0.166892	0.191928													0		0	4
													0.175608	0.188515													0		0	4
													0.186182	0.19113													0		0	4
													0.192966	0.19332													0		0	4
													0.197636	0.196404													0		0	4
													0.195297	0.19569													0		0	5
													0.196025	0.19218													0		0	5
													0.209483	0.197781													0		0	5
													0.219787	0.202788													0		0	5
													0.228451	0.209819													0		0	5
													0.222258	0.212424													0		0	5
													0.22343	0.212245													0		0	5
													0.236929	0.208847													0		0	5
													0.237186	0.21536													0		0	5
													0.238657	0.229043													0		0	5
													0.228367	0.232145													0		0	5
													0.246506	0.222683													0		0	5
													0.259461	0.220481													0		0	5
													0.264667	0.233949													0		0	5
													0.266748	0.237354													0		0	5
													0.259882	0.228248													0		0	5
													0.268213	0.21645													0		0	5
													0.272934	0.233392													0		0	5
													0.267336	0.247434													0		0	5
													0.266617	0.252546													0		0	5
													0.267017	0.24926													0		0	5
													0.283318	0.242307													0		0	5
													0.293035	0.248062													0		0	5
													0.293162	0.248258													0		0	5
													0.286808	0.239368													0		0	5
													0.287254	0.23924													0		0	5
													0.280343	0.242835													0		0	5
													0.277659	0.257769													0		0	5
													0.283805	0.263231													0		0	5
													0.284904	0.261522													0		0	5
													0.294413	0.26167													0		0	5
													0.307164	0.253634													0		0	5
													0.300711	0.245501													0		0	5
													0.285475	0.245225													0		0	5
													0.279401	0.250593													0		0	5
													0.284885	0.252006													0		0	5
													0.278138	0.255135													0		0	5
													0.284453	0.270864													0		0	1
													0.291494	0.266331													0		0	1
													0.291903	0.249893													0		0	1
													0.28685	0.237496													0		0	1
													0.277654	0.245223													0		0	0
													0.276225	0.244354													0		0	0
													0.276399	0.250111													0		0	0
													0.271901	0.257851													0		0	1
													0.270941	0.259271													0		0	1
													0.278565	0.255293													0		0	1
													0.267925	0.246466													0		0	1
													0.269896	0.245199													0		0	1
													0.272004	0.245747													0		0	1
													0.26812	0.243323													0		0	1
													0.266015	0.241282													0		0	1
													0.264188	0.251475													0		0	1
													0.271106	0.243122													0		0	1
													0.256506	0.242809													0		0	1
													0.255227	0.257298													0		0	1
													0.2601	0.249341													0		0	1
													0.270561	0.247888													0		0	1
													0.267296	0.24974													0		0	1
													0.25853	0.255649													0		0	1
													0.246356	0.247637													0		0	1
													0.232693	0.244505													0		0	1
													0.241888	0.251261													0		0	1
													0.251895	0.264599													0		0	1
													0.262891	0.260624													0		0	1
													0.262639	0.254969													0		0	1
													0.257883	0.242921													0		0	1
													0.260996	0.236693													0		0	1
													0.244389	0.243132													0		0	1
													0.230875	0.252399													0		0	1
													0.232073	0.26681													0		0	1
													0.244562	0.267849													0		0	1
													0.259633	0.269708													0		0	1
													0.257334	0.268888													0		0	1
													0.249893	0.257246													0		0	1
													0.240924	0.242919													0		0	1
													0.23665	0.247714													0		0	1
													0.237949	0.259699													0		0	1
													0.240619	0.270244													0		0	1
													0.248457	0.272537													0		0	1
													0.236123	0.268307													0		0	1
													0.23449	0.261978													0		0	1
													0.246126	0.261353													0		0	1
													0.241395	0.259249													0		0	1
													0.230851	0.259658													0		0	1
													0.212998	0.274336													0		0	1
													0.223264	0.265687													0		0	1
													0.229647	0.258406													0		0	1
													0.224439	0.265093													0		0	1
													0.213242	0.265824													0		0	1
													0.212726	0.264218													0		0	1
													0.217732	0.243507													0		0	1
													0.2186	0.248637													0		0	1
													0.204643	0.257741													0		0	1
													0.202808	0.261577													0		0	1
													0.208559	0.247743													0		0	1
													0.21855	0.241466													0		0	1
													0.212477	0.242291													0		0	1
													0.210377	0.252136													0		0	1
													0.202172	0.240596													0		0	1
													0.201404	0.237193													0		0	1
													0.19329	0.239344													0		0	1
													0.198828	0.247577													0		0	0
													0.210743	0.24718													0		0	0
													0.208471	0.239371													0		0	0
													0.205314	0.237832													0		0	0
													0.213001	0.234452													0		0	0
													0.210592	0.233919													0		0	0
													0.200022	0.234231													0		0	0
													0.198463	0.247806													0		0	0
													0.202863	0.252092													0		0	0
													0.208803	0.247092													0		0	0
													0.203553	0.251541													0		0	0
													0.204844	0.249519													0		0	0
													0.213784	0.241473													0		0	0
													0.214863	0.235366													0		0	0
													0.215382	0.240356													0		0	0
													0.214068	0.249178													0		0	0
													0.215737	0.248896													0		0	0
													0.227413	0.249081													0		0	0
													0.226252	0.258176													0		0	0
													0.223305	0.256347													0		0	0
													0.215518	0.257772													0		0	0
													0.221669	0.255664													0		0	0
													0.231105	0.257719													0		0	0
													0.227431	0.267515													0		0	0
													0.239828	0.264892													0		0	0
													0.25101	0.26137													0		0	0
													0.255212	0.255989													0		0	0
													0.252433	0.260596													0		0	0
													0.245168	0.271055													0		0	0
													0.251415	0.26681													0		0	0
													0.260397	0.278006													0		0	0
													0.263317	0.289883													0		0	0
													0.266033	0.292489													0		0	0
													0.26576	0.290401													0		0	0
													0.260589	0.282841													0		0	0
													0.261709	0.286129													0		0	0
													0.270431	0.295402													0		0	0
													0.278335	0.297094													0		0	0
													0.277152	0.297086													0		0	0
													0.281507	0.298135													0		0	0
													0.28575	0.29785													0		0	0
													0.283385	0.300967													0		0	0
													0.281251	0.307686													0		0	0
													0.27573	0.313778													0		0	0
													0.278073	0.311931													0		0	0
													0.288417	0.314641													0		0	0
													0.291761	0.316813													0		0	0
													0.302386	0.313661													0		0	0
													0.293676	0.30998													0		0	0
													0.295613	0.308828													0		0	0
													0.295106	0.313975													0		0	0
													0.304367	0.320886													0		2	0
													0.307699	0.322691													0		2	0
													0.301901	0.329153													0		2	0
													0.303733	0.323988													0		2	0
													0.31841	0.329139													0		2	0
													0.318356	0.318836													0		2	0
													0.321735	0.326979													0		2	0
													0.314007	0.333405													0		2	0
													0.318727	0.330077													0		2	0
													0.329111	0.329619													0		2	0
													0.331123	0.33627													0		2	0
													0.336386	0.339118													0		2	0
													0.336742	0.337166													0		2	0
													0.333985	0.333972													0		2	0
													0.34742	0.331996													0		2	0
													0.3467	0.339266													0		2	0
													0.350987	0.342689													0		2	0
													0.352971	0.346539													0		2	0
													0.36463	0.348108													0		2	0
													0.371839	0.340439													0		2	0
													0.370159	0.345271													0		2	0
													0.3707	0.347274													0		2	0
													0.362065	0.348468													0		2	0
													0.373961	0.3485													0		2	0
													0.382979	0.355543													0		2	0
													0.385607	0.358856													0		2	0
													0.395532	0.358912													0		2	0
													0.392522	0.3604													0		2	0
													0.401076	0.347313													0		2	0
													0.400319	0.353587													0		2	0
													0.395318	0.358166													0		2	0
													0.397203	0.359025													0		2	0
													0.404278	0.368345													0		2	0
													0.40861	0.362071													0		2	0
													0.410347	0.366509													0		2	0
													0.415697	0.368724													0		2	0
													0.422049	0.360889													0		2	0
													0.419482	0.360227													0		2	0
													0.420789	0.358541													0		2	0
													0.420703	0.364923													0		2	0
													0.416859	0.367652													0		2	0
													0.425035	0.371679													0		2	0
													0.424409	0.372616													0		2	0
													0.43082	0.369538													0		2	0
													0.424529	0.368847													0		2	0
													0.423148	0.371477													0		2	0
													0.427917	0.367356													0		2	0
													0.419876	0.370934													0		2	0
													0.419348	0.372733													0		0	0
													0.42146	0.376015													0		0	0
													0.438212	0.372175													0		0	0
													0.436604	0.373273													0		0	0
													0.422162	0.374792													0		0	0
													0.416812	0.368144													0		0	0
													0.416802	0.368924													0		0	0
													0.413953	0.37464													0		0	0
													0.419032	0.386769													0		0	0
													0.416393	0.382553													0		0	0
													0.412937	0.37595													0		0	0
													0.411476	0.375705													0		0	0
													0.410332	0.376541													0		0	0
													0.415556	0.371318													0		0	0
													0.402567	0.378904													0		0	0
													0.40543	0.378035													0		0	0
													0.415172	0.379616													0		0	0
													0.409559	0.379452													0		0	0
													0.400944	0.381277													0		0	0
													0.39281	0.389435													0		0	0
													0.401212	0.379312													0		0	0
													0.405248	0.38525													0		0	0
													0.405295	0.391801													0		0	0
													0.407025	0.387497													0		0	0
													0.399063	0.387229													0		0	0
													0.402825	0.388429													0		0	0
													0.403728	0.394882													0		0	0
													0.404279	0.398502													0		0	0
													0.411734	0.399271													0		0	0
													0.40754	0.406327													0		0	0
													0.408627	0.40104													0		0	0
													0.414378	0.401775													0		0	0
													0.408537	0.407406													0		0	0
													0.415196	0.408495													0		0	0
													0.403848	0.415666													0		0	0
													0.407866	0.409923													0		0	0
													0.415967	0.412963													0		0	1
													0.41746	0.418432													0		0	1
													0.425554	0.41604													0		0	1
													0.415829	0.417483													0		0	1
													0.419754	0.409322													0		0	1
													0.422889	0.414904													0		0	1
													0.425675	0.41997													0		0	1
													0.429213	0.420812													0		0	1
													0.422212	0.4247													0		0	1
													0.427562	0.415643													0		0	1
													0.432493	0.416878													0		0	1
													0.428815	0.4189													0		0	1
													0.430916	0.416275													0		0	1
													0.423718	0.418365													0		0	1
													0.426517	0.413278													0		0	1
													0.427318	0.415506													0		0	1
													0.42583	0.420014													0		0	1
													0.430332	0.411736													0		0	1
													0.42331	0.416206													0		2	1
													0.427284	0.407919													0		2	1
													0.436955	0.406966													0		2	1
													0.428203	0.405685													0		2	1
													0.424079	0.405496													0		2	1
													0.413043	0.410665													0		2	1
													0.424589	0.400556													0		2	1
													0.421435	0.405112													0		2	1
													0.419633	0.410542													0		2	1
													0.422467	0.402336													0		2	1
													0.418564	0.398385													0		2	1
													0.426821	0.391866													0		2	1
													0.4189	0.400962													0		2	1
													0.414336	0.398362													0		2	1
													0.416325	0.399237													0		2	1
													0.412155	0.403606													0		2	1
													0.41621	0.400338													0		2	1
													0.416979	0.40307													0		2	1
													0.415089	0.398677													0		2	1
													0.420827	0.398475													0		2	1
													0.421352	0.399343													0		2	1
													0.416614	0.397872													0		2	1
													0.411055	0.401787													0		2	1
													0.413757	0.404638													0		2	1
													0.424049	0.400293													0		2	1
													0.419209	0.410023													0		2	1
													0.421016	0.407296													0		2	1
													0.423349	0.403571													0		2	1
													0.427219	0.403534													0		2	1
													0.424886	0.408461													0		2	1
													0.416273	0.412243													0		2	1
													0.421867	0.40767													0		2	1
													0.424027	0.409186													0		2	1
													0.431006	0.412594													0		2	1
													0.433396	0.413807													0		2	1
													0.44129	0.412993													0		2	1
													0.435371	0.409309													0		2	1
													0.43377	0.416345													0		2	1
													0.442264	0.41288													0		2	1
													0.442035	0.415252													0		2	1
													0.441514	0.419384													0		2	1
													0.444171	0.42301													0		2	1
													0.451716	0.415905													0		2	1
													0.459233	0.414853													0		2	1
													0.457152	0.425911													0		2	1
													0.459554	0.419229													0		2	1
													0.462565	0.419297													0		2	1
													0.464663	0.422284													0		2	1
													0.469021	0.427078													0		2	1
													0.474941	0.429636													0		2	1
													0.475357	0.427675													0		2	1
													0.476599	0.428457													0		2	1
													0.480937	0.43071													0		2	1
													0.488345	0.431876													0		2	1
													0.490407	0.431797													0		2	1
													0.488947	0.435485													0		0	1
													0.484713	0.433557													0		0	1
													0.488367	0.433838													0		0	1
													0.498671	0.43566													0		0	0
													0.503662	0.438717													0		0	0
													0.50832	0.439178													0		0	0
													0.508642	0.437151													0		0	0
													0.504861	0.432922													0		0	0
													0.515495	0.43551													0		0	0
													0.506512	0.442871													0		0	0
													0.502723	0.444944													0		0	0
													0.511931	0.446658													0		0	0
													0.518617	0.443437													0		0	0
													0.524321	0.44088													0		0	0
													0.518315	0.448108													0		1	0
													0.514425	0.440886													0		1	0
													0.517215	0.437931													0		1	0
													0.513399	0.444928													0		1	0
													0.508779	0.448683													0		1	0
													0.514225	0.449406													0		1	0
													0.513067	0.442736													0		1	1
													0.508423	0.440477													0		1	1
													0.513966	0.443427													0		1	1
													0.513175	0.441669													0		1	1
													0.509498	0.440499													0		1	1
													0.501971	0.443702													0		1	1
													0.504267	0.44199													0		1	1
													0.505533	0.44012													0		2	1
													0.504608	0.445158													0		2	1
													0.499137	0.439929													0		3	1
													0.49924	0.443445													0		3	2
													0.498416	0.437343													0		3	2
													0.499016	0.439983													0		3	2
													0.491787	0.441834													0		3	2
													0.491673	0.44207													0		3	2
													0.490796	0.436815													0		3	2
													0.488521	0.440626													0		3	2
													0.484866	0.438529													0		3	2
													0.482352	0.440472													0		3	2
													0.482236	0.434736													0		3	2
													0.477148	0.438688													0		3	2
													0.474922	0.436414													0		3	2
													0.473758	0.437971													0		3	2
													0.474941	0.435722													0		3	2
													0.474174	0.435477													0		3	2
													0.467457	0.439048													0		3	2
													0.46516	0.434355													0		3	2
													0.465649	0.436015													0		3	2
													0.464217	0.436483													0		3	2
													0.459116	0.435664													0		3	2
													0.459979	0.437918													0		3	2
													0.460941	0.430233													0		3	2
													0.457791	0.432288													0		3	2
													0.457439	0.434658													0		3	2
													0.454517	0.432679													0		3	2
													0.458574	0.431884													0		3	2
													0.449611	0.435488													0		3	2
													0.452583	0.43547													0		3	2
													0.454108	0.433728													0		3	2
													0.448583	0.432912													0		3	2
													0.448384	0.434409													0		3	2
													0.447658	0.434095													0		3	2
													0.449704	0.430391													0		3	2
													0.448428	0.43335													0		3	2
													0.447392	0.432896													0		3	2
													0.449456	0.431357													0		3	2
													0.447055	0.431188													0		3	2
													0.444323	0.433539													0		3	2
													0.451172	0.43383													0		3	2
													0.448008	0.432539													0		3	2
													0.448278	0.435205													0		3	2
													0.443553	0.433878													0		3	2
													0.444853	0.43515													0		3	2
													0.4501	0.434801													0		3	2
													0.445621	0.437125													0		3	2
													0.448608	0.434171													0		3	2
													0.442612	0.433646													0		2	2
													0.448829	0.433209													0		2	2
													0.452399	0.434949													0		2	2
													0.449365	0.437553													0		1	1
													0.451192	0.434866													0		1	1
													0.450104	0.436363													0		1	1
													0.450325	0.435681													0		1	1
													0.455214	0.438524													0		1	1
													0.452472	0.438709													0		1	1
													0.454255	0.437684													0		1	1
													0.456449	0.437125													0		1	0
													0.460483	0.438851													0		1	0
													0.459987	0.437726													0		0	0
													0.457027	0.440715													0		0	0
													0.459056	0.439984													0		0	0
													0.464113	0.441061													0		0	0
													0.461567	0.44455													0		0	0
													0.466679	0.445195													0		0	0
													0.468269	0.441883													0		0	0
													0.472601	0.443166													0		0	0
													0.469973	0.441673													0		0	0
													0.477326	0.447181													0		0	0
													0.476732	0.443114													0		0	0
													0.477107	0.44662													0		0	0
													0.479506	0.450317													0		0	0
													0.482836	0.448334													0		0	2
													0.487348	0.448905													0		0	2
													0.490262	0.453322													0		0	2
													0.488238	0.450001													0		0	2
													0.496941	0.449562													0		0	2
													0.494773	0.452042													0		0	2
													0.498193	0.456617													0		0	2
													0.50041	0.455													0		0	2
													0.498195	0.455505													0		0	2
													0.505536	0.456079													0		0	2
													0.505402	0.458875													0		0	2
													0.509269	0.455762													0		0	2
													0.513523	0.45712													0		0	2
													0.511203	0.457182													0		0	2
													0.514778	0.457547													0		0	2
													0.51811	0.461461													0		2	2
													0.519729	0.460081													0		2	2
													0.522365	0.463984													0		2	2
													0.526287	0.462484													0		2	2
													0.52631	0.465224													0		2	2
													0.522415	0.461833													0		3	2
													0.526629	0.467724													0		3	2
													0.531932	0.463385													0		3	2
													0.525852	0.466817													0		3	2
													0.532035	0.468324													0		4	2
													0.532248	0.461842													0		4	2
													0.533214	0.463434													0		4	2
													0.532707	0.467016													0		4	2
													0.530169	0.467935													0		4	2
													0.536497	0.462222													0		4	2
													0.525704	0.468964													0		4	2
													0.531785	0.468801													0		5	2
													0.532582	0.467684													0		5	2
													0.52656	0.469124													0		5	2
													0.52876	0.467904													0		6	3
													0.522732	0.466352													0		6	3
													0.531006	0.463639													0		6	3
													0.530064	0.468148													0		6	3
													0.52311	0.467298													0		6	3
													0.52886	0.462895													0		6	3
													0.521379	0.463109													0		6	3
													0.523076	0.465287													0		6	3
													0.521984	0.470023													0		6	3
													0.520053	0.467609													0		6	3
													0.520886	0.466766													0		6	3
													0.514198	0.465482													0		6	4
													0.512107	0.467026													0		6	4
													0.517174	0.46494													0		6	4
													0.509948	0.46835													0		6	4
													0.514179	0.466521													0		6	4
													0.507574	0.46502													0		6	4
													0.509822	0.462169													0		6	4
													0.510026	0.465125													0		6	4
													0.50529	0.467617													0		6	4
													0.507669	0.462205													0		6	4
													0.502519	0.465848													0		6	4
													0.498382	0.464976													0		6	4
													0.50828	0.469403													0		6	4
													0.499581	0.465662													0		6	4
													0.499773	0.464341													0		6	4
													0.499662	0.468244													0		6	4
													0.502271	0.463802													0		6	4
													0.50315	0.465831													0		6	4
													0.493927	0.471133													0		6	4
													0.498991	0.464335													0		6	4
													0.495422	0.465783													0		6	4
													0.498387	0.471773													0		6	2
													0.498043	0.473692													0		6	2
													0.495111	0.466796													0		6	2
													0.500979	0.467283													0		6	2
													0.493715	0.466957													0		6	2
													0.5001	0.472256													0		6	2
													0.49802	0.470318													0		6	2
													0.493569	0.46926													0		6	2
													0.499633	0.472113													0		6	2
													0.495947	0.472346													0		5	1
													0.503587	0.472249													0		5	1
													0.502974	0.475664													0		4	1
													0.501694	0.469092													0		4	1
													0.503532	0.470216													0		4	1
													0.502668	0.474081													0		1	1
													0.504844	0.477343													0		1	1
													0.503768	0.478093													0		1	1
													0.503395	0.47816													0		1	1
													0.507081	0.476673													0		0	1
													0.504776	0.479724													0		0	1
													0.512274	0.479886													0		0	0
													0.512516	0.475317													0		0	0
													0.509293	0.478455													0		0	0
													0.516353	0.476191													0		0	0
													0.516762	0.4784													0		0	0
													0.519058	0.482078													0		0	0
													0.522606	0.481041													0		0	0
													0.518358	0.480677													0		0	0
													0.52494	0.482145													0		0	0
													0.520395	0.482738													0		0	0
													0.52657	0.483372													0		0	0
													0.530501	0.489408													0		0	0
													0.522287	0.485557													0		0	0
													0.528126	0.487223													0		0	0
													0.529557	0.480746													0		0	0
													0.535862	0.486708													0		0	0
													0.537698	0.488132													0		0	0
													0.532348	0.48762													0		0	0
													0.538959	0.484958													0		0	0
													0.534785	0.487085													0		0	0
													0.542519	0.493601													0		0	0
													0.542277	0.49179													0		0	0
													0.53763	0.490408													0		0	0
													0.544007	0.490288													0		0	0
													0.540266	0.488312													0		0	0
													0.552992	0.492876													0		1	0
													0.552405	0.490429													0		1	0
													0.545144	0.490326													0		1	0
													0.552722	0.490481													0		1	0
													0.54751	0.488266													0		1	0
													0.551166	0.494392													0		1	0
													0.553702	0.500173													0		1	0
													0.55092	0.493733													0		1	0
													0.555872	0.494989													0		1	0
													0.551639	0.491039													0		1	0
													0.555865	0.496656													0		1	0
													0.554385	0.495366													0		1	0
													0.551387	0.497681													0		1	0
													0.557503	0.495082													0		1	0
													0.546262	0.493578													0		1	0
													0.560481	0.496867													0		1	0
													0.560069	0.498357													0		1	0
													0.551784	0.495924													0		1	0
													0.554154	0.492752													0		1	0
													0.554548	0.494726													0		1	0
													0.553732	0.498395													0		1	0
													0.55201	0.508811													0		1	0
													0.550066	0.498622													0		1	0
													0.55589	0.494697													0		1	0
													0.54976	0.497622													0		1	0
													0.557062	0.501582													0		1	0
													0.559491	0.495457													0		1	0
													0.541864	0.500513													0		1	0
													0.551519	0.498992													0		1	0
													0.546969	0.500366													0		1	0
													0.550986	0.50334													0		1	0
													0.548835	0.510786													0		1	0
													0.54629	0.499534													0		1	0
													0.551333	0.496746													0		1	0
													0.545003	0.499274													0		1	0
													0.548695	0.509377													0		1	0
													0.546399	0.502808													0		1	0
													0.54191	0.500814													0		1	0
													0.542986	0.503418													0		1	0
													0.544178	0.503904													0		1	0
													0.552936	0.503557													0		1	0
													0.543764	0.507701													0		1	0
													0.548269	0.499788													0		1	0
													0.549097	0.496146													0		0	0
													0.544932	0.503128													0		0	0
													0.548183	0.511459													0		0	0
													0.543275	0.510167													0		0	0
													0.541961	0.504702													0		0	0
													0.543462	0.508176													0		0	0
													0.548236	0.511051													0		0	0
													0.554215	0.508647													0		0	0
													0.557243	0.507823													0		0	0
													0.546998	0.501029													0		0	0
													0.552115	0.499354													0		0	0
													0.548835	0.511164													0		0	0
													0.5521	0.510146													0		0	0
													0.558663	0.516095													0		0	0
													0.551303	0.511033													0		0	0
																											0		0	0
																											0		0	0
																											0		0	0
																											0		0	0
																											0		0	0
																											0		0	0
																											0		0	0
																											0		0	0
																											0		0	0
																											0		0	0
																											0		0	0
																											0		0	0
																											0		0	0
																											0		0	0
																											0		0	0
																											0		0	0
																											0		0	0
																											0		0	0
																											0		0	0
																											0		0	0
																											0		0	0
																											0		0	0
																											0		0	0
																											0		0	0
																											0		0	0
																											0		0	0
																											0		0	0
																											0		0	0
																											0		0	0
																											0		0	0
																											0		0	0
																											0		0	0
																											0		0	0
																											0		0	0
																											0		0	0
																											0		0	0
																											0		0	0
																											0		0	0
																											0		0	0
																											0		0	0
																											0		0	0
																											0		0	0
																											0		0	0
																											0		0	0
																											0		0	0
																											0		0	0
																											0		0	0
																											0		0	0
																											0		0	0
																											0		0	0
																											0		0	0
																											0		0	0
																											0		0	0
																											0		0	0
																											0		0	0
																											0		0	0
																											0		0	0
																											0		0	0
																											0		0	0
																											0		0	0
																											0		0	0
																											0		0	0
																											0		0	0
																											0		0	0
																											0		0	0
																											0		0	0
																											0		0	0
																											0		0	0
																											0		0	0
																											0		0	0
																											0		0	0
																											0		0	0
																											0		0	0
																											0		0	0
																											0		0	0
																											0		0	0
																											0		0	0
																											0		0	0
																											0		0	0
																											0		0	0
																											0		0	0
																											0		0	0
																											0		0	0
																											0		0	0
																											0		0	0
																											0		0	0
																											0		0	0
																											0		0	0
																											0		0	0
																											0		0	0
																											0		0	0
																											0		0	0
																											0		0	0
																											0		0	0
																											0		0	0
																											0		0	0
																											0		0	0
																											0		0	0
																											0		0	0
																											0		0	0
																											0		0	0
																											0		0	0
																											0		0	0
																											0		0	0
																											0		0	0
																											0		0	0
																											0		0	0
																											0		0	0
																											0		0	0
																											0		0	0
																											0		0	0
																											0		0	0
																											0		0	0
																											0		0	0
																											0		0	0
																											0		0	0
																											0		0	0
																											0		0	0
																											0		0	0
																											0		0	0
																											0		0	0
																											0		0	0
																											0		0	0
																											0		0	0
																											0		0	0
																											0		0	0
																											0		0	0
																											0		0	0
																											0		0	0
																											0		0	0
																											0		0	0
																											0		0	0
																											0		0	0
																											0		0	0
																											0		0	0
																											0		0	0
																											0		0	0
																											0		0	0
																											0		0	0
																											0		0	0
																											0		0	0
																											0		0	0
																											0		0	0
																											0		0	0
																											0		0	0
																											0		0	0
																											0		0	0
																											0		0	0
																											0		0	0
																											0		0	0
																											0		0	0
																											0		0	0
																											0		0	0
																											0		0	0
																											0		0	0
																											0		0	0
																											0		0	0
																											0		0	0
																											0		0	0
																											0		0	0
																											0		0	0
																											0		0	0
																											0		0	0
																											0		0	0
																											0		0	0
																											0		0	0
																											0		0	0
																											0		0	0
																											0		0	0
																											0		0	0
																											0		0	0
																											0		0	0
																											0		0	0
																											0		0	0
																											0		0	0
																											0		0	0
																											0		0	0
																											0		0	0
																											0		0	0
																											0		0	0
																											0		0	0
																											0		0	0
																											0		0	0
																											0		0	0
																											0		0	0
																											0		0	0
																											0		0	0
																											0		0	0
																											0		0	0
																											0		0	0
																											0		0	0
																											0		0	0
																											0		0	0
																											0		0	0
																											0		0	0
																											0		0	0
																											0		0	0
																											0		0	0
																											0		0	0
																											0		0	0
																											0		0	0
																											0		0	0
																											0		0	0
																											0		0	0
																											0		0	0
																											0		0	0
																											0		0	0
																											0		0	0
																											0		0	0
																											0		0	0
																											0		0	0
																											0		0	0
																											0		0	0
																											0		0	0
																											0		0	0
																											0		0	0
																											0		0	0
																											0		0	0
																											0		0	0
																											0		0	0
																											0		0	0
																											0		0	0
																											0		0	0
																											0		0	0
																											0		0	0
																											0		0	0
																											0		0	0
																											0		0	0
																											0		0	0
																											0		0	0
																											0		0	0
																											0		0	0
																											0		0	0
																											0		0	0
																											0		0	0
																											0		0	0
																											0		0	0
																											0		0	0
																											0		0	0
																											0		0	0
																											0		0	0
																											0		0	0
																											0		0	0
																											0		0	0
																											0		0	0
																											0		0	0
																											0		0	0
																											0		0	0
																											0		0	0
																											0		0	0
																											0		0	0
																											0		0	0
																											0		0	0
																											0		0	0
																											0		0	0
																											0		0	0
																											0		0	0
																											0		0	0
																											0		0	0
																											0		0	0
																											0		0	0
																											0		0	0
																											0		0	0
																											0		0	0
																											0		0	0
																											0		0	0
																											0		0	0
																											0		0	0
																											0		0	0
																											0		0	0
																											0		0	0
																											0		0	0
																											0		0	0
																											0		0	0
																											0		0	0
																											0		0	0
																											0		0	0
																											0		0	0
																											0		0	0
																											0		0	0
																											0		0	0
																											0		0	0
																											0		0	0
																											0		0	0
																											0		0	0
																											0		0	0
																											0		0	0
																											0		0	0
																											0		0	0
																											0		0	0
																											0		0	0
																											0		0	0
																											0		0	0
																											0		0	0
																											0		0	0
																											0		0	0
																											0		0	0
																											0		0	0
																											0		0	0
																											0		0	0
																											0		0	0
																											0		0	0
																											0		0	0
																											0		0	0
																											0		0	0
																											0		0	0
																											0		0	0
																											0		0	0
																											0		0	0
																											0		0	0
																											0		0	0
																											0		0	0
																											0		0	0
																											0		0	0
																											0		0	0
																											0		0	0
																											0		0	0
																											0		0	0
																											0		0	0
																											0		0	0
																											0		0	0
																											0		0	0
																											0		0	0
																											0		0	0
																											0		0	0
																											0		0	0
																											0		0	0
																											0		0	0
																											0		0	0
																											0		0	0
																											0		0	0
																											0		0	0
																											0		0	0
																											0		0	0
																											0		0	0
																											0		0	0
																											0		0	0
																											0		0	0
																											0		0	0
																											0		0	0
																											0		0	0
																											0		0	0
																											0		0	0
																											0		0	0
																											0		0	0
																											0		0	0
																											0		0	0
																											0		0	0
																											0		0	0
																											0		0	0
																											0		0	0
																											0		0	0
																											0		0	0
																											0		0	0
																											0		0	0
																											0		0	0
																											0		0	0
																											0		0	0
																											0		0	0
																											0		0	0
																											0		0	0
																											0		0	0
																											0		0	0
																											0		0	0
																											0		0	0
																											0		0	0
																											0		0	0
																											0		0	0
																											0		0	0
																											0		0	0
																											0		0	0
																											0		0	0
																											0		0	0
																											0		0	0
																											0		0	0
																											0		0	0
																											0		0	0
																											0		0	0
																											0		0	0
																											0		0	0
																											0		0	0
[truncated: 942 more rows]

## Sheet: Figure6
B		marker			C																										F
					ACTB			Ucp1			Cidea			Ppargc1a			Pparg			Cox8b			Ardb3			HSL
			60kDa		15.63	15.53	15.65	24.13	24.22	23.96	23.46	23.96	23.65	21.08	21.27	21.18	20.87	20.8	20.95	22.6	22.34	22.45	21.84	22.12	21.67	20.99	21.62	21.19			36.9	37.9
			35kDa		15.78	15.89	15.86	24.06	24.99	24.07	23.59	23.35	23.32	21.91	21.92	21.89	21.44	21.47	21.48	22.97	22.65	22.97	22.26	22.22	22.41	20.66	20.96	21.18			36.9	37.7
			25kDa		15.27	15.19	15.21	24.17	24.33	24.24	23.09	23.04	23.05	21.89	21.93	21.91	21.51	21.7	21.51	22.32	22.36	22.44	22.15	22.42	22.19	21.15	21.19	21.11			37.2	37.7
					15.73	15.96	15.75	22.56	22.2	22.33	22.69	22.52	22.61	20.77	20.74	20.67	20.02	20.16	20.17	21.63	21.68	21.68	21.5	21.31	21.51	20.49	19.97	19.91			37	37.6
			60kDa		15.72	15.69	15.73	22.77	22.56	22.82	22.36	22.33	22.05	20.71	20.7	20.68	20.31	20.42	20.44	21.93	21.76	21.76	21.31	21.11	21.32	20.16	20.07	20.15			37.1	37.5
			45kDa		15.88	15.42	15.81	22.02	22.04	22.94	22.88	22.67	22.05	20.84	20.8	20.97	20.05	20.2	20.16	21.85	21.69	21.92	21.38	21.52	21.33	20.11	20.41	20.12			37.2	37.7
			60kDa
D			45kDa		G				H	CTL						OE							I	CTL						OE
	2220.49	11.1644				0.27	0.62			40.8587	47.6511	45.7993	44.0795	36.3568	53.4188	53.4538	75.2388	55.8358	54.4595	52.6279	51.0218		Basal	29.0654	37.3443	33.2378	28.2156	39.1837	17.174	37.7878	54.1361	39.3113	38.4618	35.2893	40.9551
	824.07	208.121				0.36	0.41			39.6025	47.6203	43.5473	41.7529	34.0838	50.7553	50.2521	66.8468	51.5332	52.1584	48.7631	47.0141		Maximal	56.0899	66.9405	60.6301	49.8178	75.5559	37.3665	73.3671	101.578	74.7706	82.2851	74.9146	113.116
	4151.28	13.7975				0.28	0.42			39.5717	46.688	43.457	40.9146	32.8783	48.5271	48.8214	66.1897	50.1573	50.7979	47.7056	46.2006
	1300.26	120.07				0.3	0.4			15.3712	15.5293	15.5941	15.5127	15.7748	14.9268	15.7146	15.5448	15.3409	16.1448	17.6894	15.8856
	540.499	10.9537				0.31	0.7			14.6667	12.8438	14.1226	15.71	16.0451	13.7031	13.8912	13.9408	14.2938	14.4735	15.0971	15.35
	255.091	41.2871				0.25	0.39			13.4254	13.5292	13.6124	14.7044	16.3765	13.9324	14.2115	16.0228	11.9845	15.2289	15.8656	16.5384
	357.679	29.7014								66.5962	76.2842	70.8493	62.5168	53.0708	84.8993	84.4007	113.632	85.6166	94.6212	85.0837	87.445
	846.731	6.21413								52.9727	72.403	65.0573	59.9938	54.2074	79.4394	71.0891	104.405	86.3063	76.834	82.9069	82.3206
	646.456	283.217								53.8336	67.7952	60.3681	58.0623	51.613	77.4492	68.3702	91.1224	82.0496	74.9414	78.5443	78.1991
	202.726	56.8751								12.0591	11.936	12.7448	13.7105	18.2172	11.5587	13.2886	14.9057	13.7193	14.1676	13.9479	12.4974
	1155.72	164.516								8.80569	11.2501	12.097	12.4694	17.3387	10.4793	13.2007	12.0129	11.5388	12.8761	14.114	12.7339
	304.088	5.58219
	1161.54	30.1227
	158.934	145.453
	1451.23	212.123
	198.745	5.47686
	1565.76	11.691
	862.043	720.629
	986.986	24.2246
	617.976	6.63543
	376.053	6.74075
	897.872	495.867
	1522.89	31.9132
	418.619	254.147
	1167.36	15.0614
	172.409	6.31945
	981.78	128.39
	510.795	6.31945
	787.016	590.132
	699.74	11.9016
	584.597	6.42478
	427.194	375.797
	1342.52	6.31945
	1750.12	12.007
	190.476	140.608
	985.455	490.074
	730.67	9.47918
	1552.6	48.1332
	1140.71	127.864
	908.59	23.1713
	499.158	248.249
	1050.07	7.68867
	446.18	20.3276
	686.572	21.8021
	1745.52	144.084
	919.921	27.9109
	823.764	51.3982
	238.861	257.834
	443.118	27.1737
	1657.02	239.823
	508.958	383.696
	1951	19.9063
	1010.87	181.474
	1234.73	5.68751
	708.927	932.541
	522.126	205.277
	890.216	5.58219
	197.826	100.795
	728.22	5.58219
	1212.98	11.9016
	652.58	6.9514
	860.206	22.6447
	697.597	37.1795
	1483.39	9.90048
	262.135	188.741
	1424.9	40.2339
	944.113	7.3727
	953.606	26.4364
	144.848	273.948
	806.921	471.326
	875.517	23.4873
	2405.76	40.4445
	668.504	9.79516
	979.33	180.315
	720.564	67.5128
	647.374	79.0985
	238.555	186.108
	777.523	138.08
	816.415	6.31945
	156.178	82.0476
	766.805	28.3322
	244.067	84.786
	245.598	444.679
	195.376	119.332
	2245.91	173.785
	446.792	256.043
	888.379	175.997
	662.38	13.3762
	315.113	10.2165
	1381.72	76.1494
	146.991	201.38
	582.147	9.47918
	2708.62	71.0939
	152.81	68.6714
	320.931	712.835
	857.45	497.236
	840.301	283.112
	842.138	252.778
	1004.13	7.26737
	1156.64	441.203
	1544.94	18.4317
	762.211	10.4271
	488.746	149.35
	95.2382	346.306
	305.62	8.32062
	275.609	66.5649
	1481.86	299.016
	386.771	112.592
	158.016	165.464
	744.144	135.342
	1007.81	29.3855
	263.666	5.58219
	468.229	108.589
	1087.74	60.1401
	240.698	15.272
	1185.42	12.2176
	709.846	7.26737
	795.897	12.7442
	585.209	5.47686
	572.654	29.1748
	2399.33	66.8809
	991.273	733.478
	1062.32	18.4317
	974.124	6.63543
	1414.49	39.3913
	767.417	6.84608
	725.157	305.651
	630.532	120.175
	180.064	7.58335
	2135.66	14.4294
	218.65	6.31945
	1230.44	16.2199
	1522.89	47.6066
	1092.33	121.334
	203.644	12.4283
	955.75	212.018
	700.965	8.84724
	1188.79	43.8149
	656.561	166.202
	1089.57	21.0648
	449.549	620.992
	370.847	25.2778
	587.965	99.1101
	1346.5	253.831
	965.243	28.9642
	1156.64	865.555
	1283.42	11.2697
	1660.08	17.9051
	123.105	130.391
	103.2	109.221
	92.7883	298.594
	467.616	503.977
	214.975	6.9514
	112.081	1402.08
	523.35	6.63543
	111.468	338.617
	1013.63	107.641
	1116.22	1041.45
	2223.86	16.3253
	123.411	6.9514
	723.626	6.9514
	1872.91	145.347
	3062.63	113.75
	363.497	446.785
	781.504	12.2176
	405.145	480.384
	897.566	5.89816
	315.419	40.1285
	200.276	28.1216
	1697.75	18.5371
	1044.86	10.9537
	970.755	12.8496
	426.581	17.6945
	2078.4	14.956
	587.659	863.764
	109.937	6.00348
	395.958	25.2778
	1075.18	20.0116
	317.563	6.10881
	1283.11	10.6377
	329.199	25.2778
	441.28	12.9549
	103.813	14.956
	1693.16	9.58451
	1546.17	61.0881
	312.05	10.6377
	336.243	92.6853
	229.368	8.95256
	1249.73	10.2165
	881.029	5.37154
	422.294	5.47686
	1150.82	21.9074
	580.003	753.806
	2096.16	18.9584
	2080.54	19.5903
	635.738	111.433
	278.977	13.9028
	1252.8	13.1655
	417.088	6.63543
	502.22	14.0081
	446.792	15.7986
	2263.05	8.53126
	619.507	11.059
	488.134	486.071
	724.545	24.5405
	562.242	9.68983
	434.543	6.10881
	2517.53	20.8542
	799.572	6.5301
	623.182	8.32062
	798.347	5.58219
	2098	395.071
	532.537	251.514
	434.543	138.501
	1420.3	8.42594
	643.087	53.3994
	1682.44	220.233
	390.14	95.3184
	2670.34	79.9411
	494.258	5.47686
	1740.93	11.059
	1089.88	161.146
	441.28	13.9028
	1384.78	6.10881
	1104.89	6.63543
	469.147	7.58335
	936.457	17.5891
	271.015	15.7986
	1307.3	480.068
	546.624	5.47686
	794.672	247.512
	442.811	18.2211
	488.44	6.31945
	465.473	13.1655
	1913.34	29.7014
	576.329	282.585
	696.065	190.532
	834.788	159.04
	659.318	80.9943
	1128.16	5.58219
	441.587	8.74191
	176.39	126.705
	870.618	142.398
	1190.63	19.6956
	535.906	210.227
	447.099	10.5324
	313.888	370.847
	1169.19	6.63543
	417.7	10.5324
	631.757	620.886
	461.185	8.53126
	204.563	26.7524
	287.552	347.359
	971.98	6.31945
	773.542	17.1679
	594.396	124.493
	567.142	6.31945
	967.999	653.326
	184.045	6.42478
	111.162	140.397
	460.267	12.007
	2312.36	6.42478
	222.324	6.9514
	1134.59	151.456
	461.492	249.513
	816.721	7.79399
	108.1	13.0602
	2019.6	141.556
	204.869	5.37154
	125.555	130.497
	327.362	5.89816
	1051.91	302.386
	247.129	196.219
	1120.5	5.89816
	478.334	123.124
	1619.66	23.698
	623.488	243.826
	527.025	29.7014
	1274.84	18.1158
	225.693	147.454
	481.09	48.8705
	120.655	2094.9
	926.964	210.122
	157.709	29.7014
	649.212	22.5394
	1573.42	19.3797
	781.81	196.114
	472.21	12.7442
	759.455	182.316
	330.424	5.68751
	660.849	5.37154
	556.424	12.7442
	880.417	22.3287
	1664.06	10.1111
	760.68	184.949
	920.533	39.2859
	180.677	15.4827
	786.098	7.16205
	287.246	240.034
	736.794	14.2188
	632.675	23.5926
	353.085	123.124
	426.581	13.2709
	720.87	5.47686
	1136.43	5.68751
	279.896	185.687
	1446.64	10.0058
	770.48	32.0186
	575.716	5.47686
	380.646	224.025
	825.601	65.8277
	141.479	72.6737
	1012.71	15.6933
	1032.92	178.841
	879.805	182.632
	259.072	80.3624
	393.814	6.00348
	274.078	21.0648
	1871.08	181.052
	641.862	83.6275
	599.296	199.905
	683.816	239.086
	512.326	170.52
	282.652	134.604
	607.871	172.31
	983.005	13.9028
	912.878	5.37154
	566.529	11.1644
	227.224	206.962
	603.583	12.9549
	897.566	67.6182
	253.254	574.438
	133.823	8.74191
	1468.08	6.84608
	610.32	329.349
	590.415	5.89816
	784.566	314.182
	1508.81	248.46
	276.221	10.3218
	1042.72	6.10881
	349.411	23.1713
	495.79	400.653
	699.128	5.26621
	625.326	146.085
	682.897	9.05789
	413.719	11.7963
	113.918	190.532
	467.31	316.499
	1104.89	238.243
	1617.52	152.615
	278.671	159.25
	385.546	135.552
	211.3	151.983
	1889.45	7.26737
	576.329	50.8716
	342.98	107.22
	967.081	56.5591
	310.213	8.74191
	1703.57	27.8056
	144.848	65.617
	439.443	24.4352
	447.711	747.17
	4103.51	550.319
	206.707	36.2315
	325.218	6.63543
	1354.77	299.121
	998.623	126.073
	224.468	25.2778
	1467.77	278.477
	623.795	6.31945
	1726.54	98.4782
	1919.46	205.909
	249.885	19.2743
	802.94	5.89816
	884.092	8.21529
	1635.59	37.6008
	1776.15	161.673
	97.688	38.0221
	432.706	14.4294
	145.46	2907.48
	1204.41	5.47686
	196.601	9.90048
	126.474	29.1748
	365.641	202.855
	247.129	11.059
	636.044	6.10881
	421.681	6.5301
	252.641	8.74191
	605.114	794.777
	664.217	107.325
	613.076	171.679
	580.003	12.8496
	815.496	15.904
	140.254	7.3727
	455.061	11.059
	412.801	28.7535
	120.655	900.733
	102.281	8.95256
		29.1748
		24.1193
		6.00348
		627.943
		24.1193
		7.89932
		6.74075
		33.8091
		52.3462
		52.1355
		22.4341
		706.831
		175.365
		107.325
		109.643
		11.691
		15.1667
		8.21529
		11.7963
		58.139
		92.1587
		13.5868
		8.84724
		6.5301
		8.21529
		7.16205
		8.00464

## Sheet: Figure7
C	CTL				OE						F																						I
	25.6	23.2	24	25.6	23.1	20.6	23.5	23.8			O2	CTL			OE			CO2	CTL			OE			Heat	CTL			OE				CTl	36.8	37	37.2	37
	27.9	25	26.2	28.1	25.4	19.3	25.2	24.7				3122.96	4256.23	2976.15	3064.8	4396.16	2923.67		2456.96	3320.74	2140.47	2164.82	3144.9	2119.09		15.025	20.4465	14.0964	14.4727	20.8035	13.8659		OE	37.6	37.2	37.8	37.6
	29.8	26.5	27.2	30.4	26.5	22.4	26.9	25.6				3025	3401.44	3722.5	3075.93	4413.52	3315.42		2393.9	2532.87	2674.66	2157.44	3200.66	2528.5		14.5692	16.2064	17.6285	14.5084	20.9336	15.8626
	32.5	28.6	28.7	33.6	28.6	24.1	29.1	27.4				2662.52	3005.92	3121.62	2436.82	4176.96	3929.46		2124.97	2208.28	2262.81	1669.52	2956.4	3150.09		12.8432	14.2887	14.805	11.45	19.7312	18.97
	34.5	31.2	30.7	35.9	30.8	24.4	31.6	28.8				2579.26	3200.25	2993.03	2045.38	3889.82	4086.61		2055.34	2370.82	2191.94	1417.66	2713.86	3318.61		12.4381	15.2343	14.2198	9.62879	18.3313	19.7757		J
	36.8	33.1	33.4	37.7	32.1	26	32.4	29.5				2507.59	3247.85	2678.13	2240.2	3826	4345.64		1988.33	2464.66	1935.93	1559.07	2628.36	3472.24		12.0815	15.5257	12.6957	10.553	17.9852	20.9665		TG	1.46	1.71	1.47
	39.1	34.3	35.3	40.3	34.1	25.8	34.3	29.7				2452.27	3020.23	2630.9	2251.25	3694.54	3869.98		1925.42	2340.92	1925.26	1494.97	2641.26	3092.83		11.7939	14.4918	12.4977	10.5256	17.4814	18.6722			0.85	0.58	0.75
	38	33	34.6	38.8	33.5	25.8	30.4	27.4				2381.6	3378.67	2938.72	2368.64	3585.34	3535.15		1853.71	2550.9	2170.07	1605.9	2503.23	2775.9		11.4361	16.1366	13.9816	11.1109	16.8984	17.0022		CHO	4.5	4.58	4.6	4.71
	39.7	34.3	34.4	38.7	33.2	26.7	30	27.6				2058.75	3686.42	2606.49	2578.72	3305.76	4535.69		1615.32	2699.95	1899.4	1831.88	2263.36	3459.87		9.90009	17.5143	12.3729	12.1888	15.5313	21.7018			3.23	3.36	3.44	3.56
												1947.95	3016.48	2544.22	2595.2	2990.25	3958.91		1543.34	2235.69	1887.07	1832.22	2101.92	3058.89		9.38381	14.3606	12.1139	12.2541	14.1093	18.9852		LDL	0.93	0.98	1	0.89
												2177.83	2870.83	2674.3	2574.79	2884.01	3512.67		1662.24	2092.79	2002.85	1857.74	2035.39	2719.15		10.4213	13.6286	12.7546	12.2019	13.617	16.8508			0.73	0.57	0.57	0.74
D	iWAT		BAT		eWAT							2391.26	2816.31	2890.79	3132.67	2572.75	3175.46		1775.65	2044.64	2184.09	2207	1819.32	2400.12		11.3878	13.3604	13.8082	14.7868	12.1514	15.169		HDL	1.98	2.25	2.33	2.26
	1.09	0.33	0.16	0.04	1.76	0.9061						2185.79	2553.74	2970.54	3278.83	2188.01	2958.97		1699.7	1925.51	2203.46	2338.56	1489.33	2248.95		10.4941	12.1939	14.1439	15.5083	10.2702	14.1487			2.2	2.18	2.18	2.23
	0.74	0.42	0.13	0.07	1.8313	0.8135						2047	2492.46	2524.59	2366.02	2424.18	3006.68		1574.2	1831.13	1846.92	1776.56	1657.81	2179.45		9.80828	11.848	11.9921	11.2894	11.3872	14.2598
	0.72	0.32	0.11	0.09	2.0612	1.1881						2190.64	2592.13	2675.92	2117.69	2595.13	2838.3		1609.1	1827.7	1927.66	1622.1	1854.26	2121.68		10.413	12.237	12.6778	10.1399	12.2782	13.5323
	0.65	0.4004	0.13	0.1	1.96	1.5501						2143.49	2381.35	2450.51	2402.59	2395.03	2883.95		1666.08	1765.94	1801.49	1876.78	1746.87	2224.18		10.2902	11.338	11.6499	11.5443	11.3708	13.8256		K
	CTL	OE	CTL	OE	CTL	OE						2123.69	2304.38	2296.57	2755.61	2921.08	3025.31		1631.63	1686.52	1638.78	2153.82	2142.68	2315.01		10.174	10.9469	10.8633	13.242	13.8818	14.4832		ITT	0	100	100	100	100	100	100	100	100
												2372.67	2441.27	2711.06	2818.21	3442.38	2756.41		1823.3	1744.4	1922.34	2159.05	2549.77	2077.03		11.3673	11.5503	12.8104	13.4945	16.3865	13.1602			15	66.6667	81.3725	59.292	63.5514	36.9637	52.8302	47.2868	51.1811
												2379.91	2491.17	2890.24	2713.56	2712.78	2605.9		1881.48	1800.8	2027.22	2112.05	1951.23	1885.59		11.4601	11.8094	13.6325	13.0301	12.8491	12.3553			30	61.7647	68.6275	46.9027	56.0748	32.3432	44.5283	41.0853	44.0945
E	iWAT			eWAT			BAT					2129.83	2537.53	2594.84	2666.4	2232.28	2687.55		1659.55	1872.35	1861.91	2083.79	1653.12	1954.26		10.2291	12.0712	12.2855	12.8129	10.6258	12.753			60	48.0392	89.2157	71.2389	59.8131	57.7558	53.5849	23.2558	44.8819
	1580.22	1680.66		10.641	3370.42		662.265	491.347				1946.91	2630.26	2100.31	2908.84	2486.13	2514.37		1475.16	1930	1507.59	2196.21	1920.5	1798.71		9.30431	12.5005	9.94473	13.8927	11.9219	11.8985			90	59.8039	127.451	65.4867	77.5701	84.4884	53.5849	50	81.1024
	50.6185	440.251		11.0279	3321.03		498.479	242.425				1947.3	2578.94	2484.45	2945.4	2618.31	2466.09		1442.95	1846.72	1733.45	2161.12	1957.2	1779.21		9.27021	12.2061	11.7084	13.998	12.4834	11.6867			120	71.5686	115.686	90.2655	109.346	112.211	61.1321	72.8682	99.2126
	3599.34	730.56		107.184	1891.47		402.344	433.278				2254.53	2422.31	2519.14	2537.3	2586.28	2393.33		1732.92	1734.46	1805.89	1964.22	1945.54	1749.77		10.8017	11.4646	11.9252	12.1719	12.3443	11.3674		L
	3666.23	953.838		3734.8	754.742		334.693	246.891				2302.21	2592.69	2708.84	2765.08	2916.86	2614.93		1719.79	1871.75	1956.8	2205.82	2153.08	1880.83		10.9751	12.288	12.8398	13.3368	13.8767	12.3856		GTT	0	11.5	11.2	10.4	11.2	7.9	11	10.6	13.1
	2516.46	73.3362		2601.05	75.0029		151.324	2466.48				2373.6	2643.67	3035.37	2288.81	3323.11	2664.4		1728.66	1909.55	2251.7	1744.03	2481.45	1894.43		11.2663	12.5307	14.4528	10.9491	15.8409	12.5956			15	23.3	29.4	29.7	27.7	14.5	26.2	21.1	19.9
	2601.03	342.158		46.8204	3272.46		963.578	202.63				2264.79	2733.16	2882.07	2002.22	3120.6	2729.55		1722.96	1986.22	2214.58	1456.96	2298.9	1954.1		10.8311	12.9681	13.8076	9.50214	14.8409	12.9184			30	33.3	33.3	33.3	33.3	17.6	30	26.2	26.9
	68.2948	434.879		812.005	2442.31		645.353	1103.7				2245.46	3092.64	3394.42	2103.67	2457.54	2423.14		1736.51	2279.68	2680.89	1494.55	1821.53	1783.7		10.7699	14.7094	16.3425	9.94353	11.6998	11.5224			60	19.4	23.1	28.3	22.1	15.3	10.9	15.8	17.7
	194.038	349.865		4898.92	312.922		553.223	165.271				2226.55	3028.98	3230.98	2350.15	2239.97	2541.16		1695.79	2296.7	2577.48	1743.44	1630.57	1837.57		10.6504	14.4774	15.584	11.1902	10.6311	12.0471			90	14.6	15.6	22.5	20.3	7.7	12.2	12.4	14.2
	3812.05	202.726		407.647	66.6009		460.648	924.219				2211.73	3018.95	2850.02	2485.53	2379.15	2609.18		1706.34	2374.13	2228.41	1880.76	1714.91	1876.63		10.6036	14.5235	13.6966	11.8756	11.2729	12.3583			120	16.1	17.6	19.4	16.2	7.1	10.9	11.4	14.1
	1641.28	658.158		17.2191	53.8955		378.755	143.343				2465.44	2262.49	2645.94	2886.7	2571.86	2598.79		1945.62	1771.29	2087.69	2251.49	1880.72	1873.48		11.8681	10.8755	12.7366	13.8666	12.2158	12.3139
	4816.79	270.69		5820.04	4178.03		270.603	197.351				2704.97	2139.32	2647.67	3802.59	2623.36	2914.33		2135.14	1629.88	1975.81	3022.11	1800.69	2185.96		13.0218	10.2337	12.6197	18.3284	12.3302	13.903
	1863.44	966.917		15.0909	1141.03		184.704	291.153				2832.92	2362.98	2638.09	3740.11	2604.96	2937.78		2320.19	1897.98	1976.9	2816.99	1790.62	2396.92		13.7307	11.4117	12.5832	17.8554	12.2466	14.2288
	447.733	1272.17		1566.16	879.952		377.42	329.324				2512.56	2609.38	2589.19	3400.45	2532.35	3486.51		2050.37	2068.96	1932.25	2481.29	1802.58	2937.56		12.1697	12.5719	12.3411	16.1455	11.9736	16.9893
	2000.23	657.924		1122.14	523.586		292.857	836.913				2316.44	2858.7	2464.25	3063.88	2506.68	3612.86		1904.57	2270.11	1837.19	2296.73	1844.76	2876.91		11.2356	13.7769	11.7435	14.6149	11.9191	17.4201
	281.013	330.48		210.498	1112.75		164.676	214.406				2524.61	3287.03	2703.04	2901.23	2415.48	2612.53		2157.03	2632.23	1994.96	2155.17	1778.51	1984.49		12.3352	15.8654	12.8591	13.8173	11.4864	12.4908
	2121.36	118.179		9.8671	1392.47		260.811	243.237				2611.13	2402.52	2599.43	2468.86	2800.43	2353.18		2236.31	1854.15	1888.79	1787.44	2107.63	1744.99		12.7638	11.519	12.3334	11.7067	13.3675	11.2039
	3704.99	1029.28		3189.4	1749.66		231.437	339.476				2584.67	1903.29	2516.86	2237.43	3640.15	2919.64		2195.81	1431.03	1822.95	1570.29	2795.17	2215.51		12.6147	9.08358	11.9351	10.5545	17.4373	13.9567
	806.883	133.36		3678.69	58.8137		237.223	329.73				2529.28	2229.72	2410.67	2389.48	3741.1	2348.8		2140.28	1682.23	1798.46	1714.67	2931.66	1817.51		12.335	10.6479	11.4895	11.3134	17.9861	11.2668
	2537.75	590.193		4315.21	7723.04		196.721	300.493				2399.28	2290.37	2619.79	2355.14	3138	2338.17		2026.03	1728.22	1981.23	1688.92	2402.57	1747.41		11.6963	10.9378	12.5158	11.1496	15.0241	11.1474
	489.915	1155.4		1997.02	3539.68		287.961	255.419				2426.93	2794.54	2551.96	2310.38	2815.93	2664.61		2020.81	2168.51	1901.09	1667.32	2227.1	1968.11		11.7996	13.4116	12.1599	10.9493	13.5608	12.678
	283.624	1070.15		1969.16	1062.34		289.296	127.913				2320.67	3109.7	2720.64	2492.86	2342.45	2674.11		1858.77	2483.99	2018.87	1755.15	1807.91	1951.66		11.2016	15.0026	12.9549	11.7656	11.2312	12.6972
	7750.05	266.019		4847.84	976.882		431.719	292.372				2056.82	2822.64	2581.63	2406.49	2256.4	2725.12		1593.12	2269.03	1925.19	1729.49	1733.29	2050.51		9.86793	13.6336	12.3035	11.3968	10.8095	13.0076
	2796.67	93.889		1234.36	372.35		367.628	193.696				2043.66	2857.81	2393.17	2515.03	2424.66	2563.76		1561.95	2299.45	1782.42	1784.68	1851.79	1977.86		9.78157	13.8058	11.4028	11.8856	11.6037	12.2913
	1056.56	649.516		260.414	3831.29		381.426	339.882				2362.94	2599.69	2540.69	2318.71	2328.39	2617.04		1868.79	2090.2	1883.08	1662.83	1725.03	1982.97		11.3792	12.5571	12.0955	10.9771	11.0841	12.5069
	1570.58	890.545		6321.91	3498.7		524.293	161.616				2621.82	2422.28	3014.61	2368.65	2142.36	2677.07		2175.3	1965.06	2331.38	1615.4	1542.8	1997.08		12.7385	11.7195	14.4591	11.1215	10.1494	12.7591
	2869.59	91.0864		1215.4	1311.12		516.727	182.732				2429.88	2258.15	3197.35	2171.31	2331.4	2626.95		1963.56	1765.09	2558.6	1532.92	1674.98	1971.88		11.7478	10.8515	15.4306	10.2525	11.0406	12.5337
	748.832	223.045		3016.82	242.632		135.302	187.605				2493.3	2512.66	2544.54	2116.77	2359.45	2574.47		1906.67	1915.39	2056.93	1538.72	1808.96	1971.5		11.9349	12.0208	12.303	10.044	11.2993	12.3265
	358.749	1184.82		30.9556	991.636		608.412	384.144				2273.4	2618	2702.41	2366.39	2349.61	2302.54		1747.69	1975.59	2259.72	1640.96	1753.07	1770.52		10.8924	12.5025	13.1494	11.1409	11.1987	11.0325
	4221.22	229.584		3921.11	1413.58		350.716	466.982				2034.6	2359.56	2738.64	2374.73	2332.38	2660.59		1502.21	1734.63	2232.14	1721.91	1682.02	2144.15		9.67982	11.2175	13.2617	11.2632	11.0522	12.8568
	1067.21	702.066		1763.31	2924.91		366.738	234.709				2162.84	2404.27	2553.23	2332.33	2401.29	2588.77		1588.02	1729.06	2041.16	1775.11	1727.02	2005.05		10.2801	11.3876	12.3198	11.155	11.3736	12.4199
	823.354	1074.59		5742.65	586.498		135.747	246.079				2284.38	2487.83	2460.03	2465.08	2463.51	2633.9		1670.88	1755.89	1836.48	1886.24	1773.83	1952.65		10.8507	11.7465	11.7261	11.8011	11.6706	12.5398
	3164.26	540.913		3316.31	77.462		208.738	696.007				2379.09	2539.55	2628.24	2513.83	2556.65	2808.16		1737.51	1758.53	1893.56	1870.33	1866.38	2116.29		11.2977	11.9533	12.4522	11.9756	12.14	13.4076
	1862.44	107.202		88.6105	111.48		702.767	131.567				2102.62	2518.43	2555.69	2546.88	2619.67	2667.25		1629.77	1808.78	1891.18	1912.36	1953.5	1937.2		10.089	11.9257	12.1636	12.1523	12.4847	12.6542
	5550.96	619.621		4912.66	552.275		224.316	127.913				2030.81	2358.76	2522.58	2888.7	2671.9	2539.98		1559.85	1732.5	1869.33	2242.22	2000.33	1834.36		9.72862	11.212	12.009	13.8643	12.7423	12.0389
	6187.71	1051		1702.37	1238.78		625.324	367.495				2200.49	2457.55	2472.55	2895.87	2527.3	2613.16		1669.61	1757.43	1857.66	2208.93	1881.28	1906.9		10.5187	11.6289	11.7989	13.8557	12.0408	12.4075
	4338.33	1476.77		162.71	592.236		407.24	380.489				2012.53	2629.15	2565.96	2237.43	2339.87	2764.68		1511.14	1867.42	1874.76	1706.22	1708.33	2222.73		9.6027	12.4268	12.1859	10.7048	11.1108	13.3539
	3083.91	329.779		1866.24	3384.56		528.744	208.315				1914.32	2489.48	2478.94	2095.37	2364.45	3105.48		1451.41	1809.93	1801.34	1540.69	1676.11	2450.83		9.14959	11.8128	11.7618	9.96186	11.1721	14.9493
	59.8584	680.812		34.0512	1746.58		356.947	1727.83				2220.08	2489.7	2444.23	2593.21	2524.68	3144.9		1752.41	1813.35	1782.28	1773.82	1796.15	2355.59		10.6875	11.8175	11.6039	12.1817	11.9363	14.9993
	293.868	179.604		107.958	1112.75		351.161	181.108				2449.34	2444.6	2433.37	2507.51	2643.73	2791.95		1969.7	1883.98	1840.42	1758.19	1932.52	2059.05		11.8313	11.7179	11.6254	11.8267	12.5563	13.2804
	1684.47	179.37		4116.71	491.822		381.871	626.568				2316.59	2345.19	2342.27	2470.62	2552.51	2744.75		1867.27	1855.85	1824.38	1732.18	1868.35	2073.16		11.1949	11.295	11.2487	11.6525	12.1258	13.1099
	2338.7	841.265		29.4078	7313.8		377.865	404.447				2043.21	2457.09	2336.08	2272.35	3302.43	2876.42		1639.59	2005.73	1861.63	1695.56	2556.71	2158.36		9.86567	11.9017	11.2655	10.8306	15.8426	13.7231
	128.756	376.023		168.708	826.671		1040.58	131.161				2034.23	2450.23	2373.56	2566.83	3175.24	2627.16		1583.34	2028.66	2019.75	1895.49	2554.26	2029.49		9.76807	11.9001	11.588	12.2123	15.3386	12.5983
	500.762	1547.53		7148.81	236.484		219.42	282.22				2241.55	2356.71	2552.53	3454.34	3107.38	2954.36		1706	1948.87	2079	2593.68	2535.6	2129.95		10.7208	11.4432	12.3589	16.4822	15.0506	13.9989
	5877.97	187.311		1668.51	1198.2		310.214	195.32				2736.86	2375.27	2438.65	3145.41	2890.17	2872.39		2090.09	1935.2	2007.3	2472.97	2370.54	2160.53		13.0976	11.5013	11.8308	15.1312	14.012	13.7096
	1880.32	736.632		7101.8	1416.04		371.634	181.92				2863.53	2454.03	2303.82	2765.26	2774.44	2545.2		2190.54	1882.48	1883.15	2153	2386.79	1936.56		13.7079	11.7534	11.1621	13.2791	13.5739	12.1725
	2331.66	945.196		31.923	3605.26		415.251	144.968				2408.41	2572.97	2219.05	2222.99	2602.3	2609.19		1840.06	1965.31	1762.04	1648.26	2123.84	1874.16		11.5267	12.3137	10.6941	10.5838	12.6046	12.3556
	4205.15	1438.93		2958.39	378.703		159.78	283.032				2123.61	2463.08	2475.05	2223.19	2121.51	2218.96		1631.18	1869.55	1930.47	1771.22	1638.77	1680.44		10.1732	11.7747	11.8893	10.7205	10.1734	10.6035
	547.363	830.054		812.198	66.8058		210.518	148.622				1803.03	2429.07	2609.42	2507.78	2248.17	2283.48		1439.33	1823.06	2078.31	1829.97	1740.62	1771.08		8.69764	11.5893	12.5824	11.9071	10.7852	10.958
	779.364	710.474		8392.84	2267.91		195.386	231.867				1942.31	2448.58	2890.81	2435.62	2558.91	2369.83		1569.59	1982.55	2449.95	1945.1	1939.47	1855.18		9.3906	11.8426	14.1023	11.7501	12.2297	11.3914
	268.76	1311.64		2187.01	3490.3		184.704	221.715				2350.39	2494.52	2407.75	2399.88	2400.8	2446.79		1782	1992.1	1877.84	1786.73	1769.25	1800.07		11.2338	12.0342	11.5658	11.434	11.4184	11.6337
	1020.4	616.818		6331.97	3065.9		135.302	868.587				2448.14	2551.77	2296.22	2431.18	2450.29	2376.29		1899.78	2080.78	1779.16	1760.67	1841.06	1779.44		11.7493	12.3579	11.0171	11.5286	11.6928	11.333
	1750.96	919.272		16.6386	2597.23		291.521	349.628				2260.78	2642.65	2377.42	2483.68	2370.54	2476.68		1749.24	2247.89	1824.02	1872.1	1818.6	1885.96		10.8444	12.9008	11.3868	11.8587	11.3537	11.8465
	57.0462	1259.09		46.24	1186.73		260.811	263.54				2139.81	2676.75	2245.68	2311.31	2363.12	2263.43		1692.56	2317.52	1701.4	1803.67	1847.57	1797.05		10.305	13.1123	10.732	11.1037	11.3564	10.9077
	901.893	903.39		1155.81	523.995		426.378	250.14				2048.56	2220.67	2226.76	2390	2653.18	2595		1629.64	1888.21	1726.33	1799.47	2070.18	1948.76		9.87574	10.84	10.685	11.4092	12.7458	12.3822
	113.49	275.128		163.097	4095.24		411.245	222.121				2076.3	2027.38	2619.57	2292.14	2481.54	2890.72		1654.56	1677.13	2013.34	1716.39	1855.7	2153.16		10.0126	9.84482	12.5505	10.9317	11.8321	13.7737
	831.188	909.463		784.918	2946.01		147.764	929.498				2248.97	2304.64	3101.6	2195.02	2500.62	2646.11		1761.52	1768.94	2457.36	1619.38	1832.62	1974.25		10.8114	11.039	14.9413	10.4416	11.8818	12.6118
	712.074	194.084		9989.38	883.23		187.375	226.182				2673.52	2371	2972.79	2410.45	2638.61	2942.8		2161.19	1769.27	2335.1	1757.57	1839.34	2169.04		12.9266	11.3009	14.2984	11.4435	12.4331	13.9966
	2935.67	1365.13		18.9603	1944.54		243.899	200.193				2654.9	2566.47	2608.2	2430.54	2431.68	3295.71		2216.87	2104.34	2139.53	2014.37	1844.12	2631.93		12.9148	12.4418	12.6452	11.8067	11.6228	15.8993
	858.506	612.147		59.2026	644.902		316.445	138.876				2155.05	3490.22	2546.93	2921.31	2495.66	1930.14		1759.56	2833.29	2099.73	2427.06	1886.25	1438.71		10.4391	16.8886	12.3598	14.1972	11.9216	9.19789
	518.438	1015.96		36.3729	3328.82		410.8	922.188				2037.21	3325.35	2701.08	2523.05	2675.49	2177		1639.32	2547.66	2079.75	2040.3	1913.54	1491.35		9.84173	15.9229	12.9452	12.1999	12.6605	10.229
	3136.74	686.418		4733.5	385.466		515.837	201.818				2211.51	2411.97	2590.09	2133.37	2667.91	2435.9		1717.52	1733.5	1948.25	1636.62	1973.72	1806.71		10.6151	11.4228	12.3623	10.2177	12.6972	11.5981
	49.815	1092.1		1348.89	4338.49		186.485	317.954				2568.71	2922.42	2464.51	2549.58	2732.76	2738.04		1992	2133.12	1899.63	1893.93	2096.07	2164.49		12.3264	13.8765	11.8136	12.1426	13.0881	13.1845
	4917.83	898.252		220.946	326.242		409.02	166.489				2471.74	2633.83	2348.9	2453.85	2403.38	2960.78		1888.44	1912.39	1776.28	1897.94	1778.32	2365.34		11.8298	12.495	11.2216	11.7698	11.4385	14.2845
	210.107	1443.84		945.888	1119.51		475.336	474.698				2273.36	2399.84	2511.71	2425.28	2360.71	3036.45		1698.18	1761.41	1797.36	1773.06	1736.68	2423.52		10.8375	11.4059	11.8865	11.519	11.2243	14.6471
	1028.44	922.775		11.2214	234.435		151.324	239.988				2085.45	2704.86	2538.78	2508.62	2816.23	2848.3		1492.11	1930.54	1863.96	1836.36	2151.85	2155.55		9.86901	12.795	12.0669	11.9175	13.4787	13.6092
	741.802	157.65		8134.75	4073.11		492.248	264.759				1825.31	2385.82	2602.96	2439.79	2930.2	2279.22		1310.65	1696.42	1993.83	1827.79	2238.3	1668.46		8.64311	11.2787	12.4635	11.6367	14.0235	10.8277
	2183.83	95.0568		50.3029	55.9448		179.809	713.874				1880.17	2323.1	2792.87	2548.74	2761.71	2335.05		1410.49	1699.6	2189.4	1928.35	2097.11	1683.28		8.96974	11.0351	13.4282	12.1773	13.2033	11.0641
	690.179	1036.75		3374.94	1442.06		668.496	1028.17				2049.07	2741.82	2694.4	2253.4	2394.44	2507.2		1511.27	2047.54	2185.37	1742.05	1780.19	1826.38		9.74684	13.0701	13.0356	10.8073	11.4054	11.9008
	2663.3	2164.82		26.1188	603.712		636.006	206.284				2169.63	2939.68	2657.24	2196.15	2457.38	2101.99		1640.7	2306.66	2088.07	1639.45	1815.79	1498.82		10.3651	14.1364	12.7816	10.4683	11.6928	9.94164
	188.614	334.451		5528.48	2816.91		192.716	312.675				2048.46	2759.33	2394.64	2116.69	2565.66	2074.67		1586.99	2285.28	1784.32	1569.73	1851.25	1604.22		9.82817	13.402	11.4107	10.078	12.1588	9.95052
	6029.02	104.866		669.028	43.4443		417.476	130.755				2077.63	2566.81	2153.76	2485.15	2661.25	2333.14		1644.15	2076.16	1530.8	1899.75	1883.91	1800.63		10.0064	12.412	10.181	11.8951	12.5716	11.1864
	738.387	602.338		1945.95	3810.6		180.254	255.825				2384.55	2595.37	2220.22	2591.43	2785.6	2081.36		1959.3	2122.72	1636.12	1976.98	2063.06	1550.87		11.5645	12.5761	10.5594	12.3994	13.2598	9.91791
	3598.13	443.521		3935.81	78.4866		246.124	1539.42				2255.03	2836.67	2228	2149.52	2946.08	2055.86		1846.08	2309.39	1675.03	1679.32	2297.75	1552.5		10.9288	13.7335	10.6331	10.3286	14.1518	9.8192
	345.09	772.833		59.783	68.0354		169.127	233.085				2012.42	2143.98	2291.86	2758.48	2878.55	2094.41		1646.88	1667.01	1682.88	2197.81	2309.41	1683.24		9.75241	10.2931	10.8935	13.302	13.8986	10.1157
	3339.41	847.571		3072.73	1853.96		461.983	211.157				2217.49	1948.43	2363.31	2046.52	2921.07	2441.91		1826.75	1492.61	1764.78	1640.8	2398.28	1858.53		10.7595	9.32959	11.2657	9.88005	14.1644	11.6791
	1362.88	110.705		14.7039	1830.81		349.826	763.821				2370.89	2273.6	2599.55	1943.38	3198.07	2628.45		1965.49	1717.16	1915.46	1476.93	2692.41	1980.62		11.5175	10.8594	12.3633	9.29236	15.5814	12.5493
	1280.93	968.552		2443.95	1278.94		869.668	285.874				1903.83	2264.55	2796.32	2040.47	3118.09	2467.79		1643.39	1751.34	2168.93	1653.31	2510.27	1801.57		9.3206	10.8616	13.4191	9.87005	15.0648	11.7181
	2609.87	992.608		398.167	4941.79		493.138	192.884				1747	2431.52	2717.9	2149.11	2359.2	2688.9		1463.87	1876.96	2077.09	1807.34	1820.04	2073.94		8.50397	11.6585	13.0085	10.4685	11.3106	12.8907
	754.858	982.332		4558.6	419.278		516.727	153.495				1957.33	2507.85	2681.83	2550.86	2271.87	2975.34		1625.87	1939.65	1981.38	2235.05	1663.03	2382.62		9.51205	12.0287	12.7605	12.5249	10.7928	14.361
	1518.55	1002.65		6357.12	1460.1		742.378	2143.65				1979.12	2354.2	1622.98	2635.6	2428.17	3359.62		1650.36	1846.44	1228.3	2231.3	1806.45	2693.45		9.62503	11.3201	7.75465	12.8547	11.5674	16.2192
	2238.26	706.27		2868.81	109.43		374.75	360.185				2042.15	2286.72	1991.02	2400.07	2432.23	3183.23		1748.56	1780.2	1544.35	2015.76	1877.13	2545.98		9.98203	10.9809	9.55466	11.6881	11.6615	15.361
	278.603	207.397		2611.69	2546.41		135.302	1061.06				2247.91	2555.19	2198.01	2439.06	2383.74	3731.78		1949.23	2042.52	1793.49	1960.72	1835.7	2791.18		11.0149	12.329	10.646	11.7809	11.4246	17.794
	2242.88	842.199		5629.47	2218.94		328.017	486.474				2610.84	2628.03	2244.37	2637.76	2392.39	3536.18		2240.02	2135.87	1896.08	2203.59	1864.77	2831.48		12.7668	12.7193	10.9421	12.8326	11.4908	17.0677
	6395.61	862.752		5066.85	2634.32		364.068	181.108				2649.52	2330.57	2352.64	2954.67	2435.52	3699.58		2170.64	1814.07	2026.03	2480.61	1828.26	3059.39		12.8425	11.1912	11.5125	14.3879	11.6204	17.9637
	186.605	2238.62		4577.56	173.572		202.062	177.453				2328.63	2384.53	2501.01	3585.85	2390.93	3141.53		1896.5	1893.72	2101.42	2942.29	1807.92	2666		11.2746	11.4919	12.1807	17.386	11.4222	15.3294
	282.419	413.392		1708.17	3070.2		333.803	233.085				2404.27	2719.14	2575.11	3257.84	2320.98	2643.39		2014.22	2186.02	2145.3	2591.68	1716.49	2196.28		11.703	13.1339	12.5212	15.7056	11.0454	12.8467
	4195.51	654.187		3376.48	223.779		343.15	396.326				2366.97	2378.57	2733.89	3754.53	2271.61	2735.68		1929.31	1906.62	2226.35	2942.92	1603.75	2291.88		11.4621	11.4827	13.2366	18.0515	10.7262	13.3161
	967.376	713.977		10206.8	144.678		370.744	642.405				2284.14	2457.9	2527.72	3687.62	2125.02	2724.55		1791.14	1942.18	1998.03	2785.1	1747.43	2131.45		10.9828	11.8346	12.1716	17.6132	10.3074	13.0948
	3088.13	1048.89		13.3496	1376.49		501.595	1043.6				2391.92	3051.31	2467.3	3519.55	2447.06	2495.44		1846.16	2439.47	1935.92	2669.89	1888.52	1859.43		11.4684	14.7233	11.8647	16.8235	11.7326	11.8911
	2783.62	742.237		11.6084	601.252		137.972	356.531				2096.18	3054.43	2455	3156.95	2616.17	2568.65		1612.05	2616.87	1932.88	2391.85	1917.83	1892.87		10.044	14.9318	11.8129	15.087	12.4315	12.2166
	577.091	1215.42		151.489	9462.66		202.952	286.28				1854.57	3299.97	2671.2	2988.79	3470.81	2614.94		1397.23	2871.79	2027.2	2211.2	2651.41	1918.19		8.8542	16.1814	12.7693	14.2244	16.6109	12.427
	1781.29	153.212		117.631	781.792		724.575	642.811				2177.84	3180.27	2712.5	2862.13	3315.6	2586.09		1654.57	2728.22	2053.55	2137.39	2569.52	1927.55		10.4128	15.5508	12.9612	13.6436	15.9087	12.3236
	660.049	686.418		6449.41	4965.35		208.293	146.998				2303.79	2690.66	2430.48	2997.94	2983.43	2332.21		1775.97	2307.85	1989.49	2366.18	2390.79	1790.42		11.0435	13.1564	11.7789	14.4319	14.4019	11.1715
	379.237	923.709		4085.95	433.828		384.986	403.229				2312.36	2634.7	2850.75	2915.04	2865.11	2352.17		1837.97	2210.03	2261.74	2153.7	2431.42	1836.82		11.1458	12.8276	13.7363	13.8702	13.9806	11.3014
	2292.29	768.863		1885.78	429.73		179.364	340.694				2489.32	2836.31	2870.45	2317.33	2749	2580.1		2035.9	2314.72	2225.81	1723.56	2376.86	1963.92		12.0621	13.738	13.7742	11.0389	13.4626	12.3403
	1350.03	446.09		4617.22	5939.78		185.149	187.199				2154.96	2869.55	2685.77	2162.24	2545.67	2551.13		1734.36	2316.51	2053.08	1584.47	2058.09	1878.78		10.4109	13.871	12.8553	10.2738	12.3087	12.1319
	12011.6	592.996		608.084	7648.86		309.769	324.045				1847.21	2377.19	2609.51	2188.8	2287.11	2505.16		1433.81	1839.81	2000.03	1641.26	1826.37	1865.97		8.86565	11.4033	12.4961	10.4413	11.0335	11.9366
	1032.05	595.098		11.2214	60.2482		462.874	574.185				1783.77	2492.5	2939.44	2439.72	2448.53	2389.45		1446.57	1928.39	2209.13	1750.71	1881.74	1871.05		8.62973	11.9557	14.0276	11.5512	11.7309	11.4862
	808.49	2429.9		62.6851	4767.6		1146.95	240.394				1929.66	2581.5	3345.07	2623.83	2468.22	2222.74		1639.83	1972.44	2559.39	1914.05	1851.51	1749.21		9.41846	12.3552	16.0136	12.4574	11.775	10.6945
	1213.04	343.793		2143.87	466.616		523.403	232.679				2061.56	2619.56	2329.6	2776.36	2615.96	2474.39		1708.16	1976.88	1738.18	2035.05	2012.03	1930.11		10.0138	12.5101	11.1034	13.1924	12.5348	11.8863
	5647.18	145.271		29.0209	2958.72		868.333	166.895				2486.49	2405.92	1836.85	2471.51	2527.86	2680.32		2057.01	1842.23	1335.18	1923.4	2002.95	2167.84		12.0743	11.5192	8.71575	11.8675	12.1776	12.9608
	102.241	585.522		30.1817	2622.44		292.412	375.616				3023.16	2553.95	2029.08	2565.34	2434.67	2694.96		2599.5	1937.83	1435.94	1902.24	1889.9	2175.69		14.7893	12.2084	9.58474	12.2139	11.6853	13.0271
	90.7919	566.37		2345.28	2231.23		214.524	172.174				2786.99	2532.49	2097.51	2655.19	2171.02	3197.89		2449	1954.92	1530.09	2028.78	1691.69	2574.05		13.6921	12.1427	9.95857	12.7079	10.427	15.4498
	2896.9	337.72		478.845	2316.69		193.161	462.515				2441.99	2413.69	2252.08	2475.13	2507.22	3119.24		2160.3	1884.5	1704.25	1900.49	2092.89	2508.29		12.0132	11.5966	10.7604	11.8564	12.1957	15.0671
	4315.23	735.231		196.181	1876.1		180.699	419.066				2158.61	2474.42	2380	2773.12	2574.43	2725.8		1855.8	1967.78	1792.66	2183.11	2073.61	2251.42		10.5596	11.9281	11.3623	13.3434	12.4392	13.2325
	1695.52	436.047		1185.21	414.155		230.102	285.468				2038.05	2422.4	2686.22	2985.97	2275.58	2266.33		1741.98	1988.14	1986.58	2321.54	1832.77	2011.69		9.95858	11.7456	12.7836	14.3353	10.9951	11.1565
	55.0376	473.649		2377.78	526.659		244.789	732.147				2151.43	2351.38	2752.51	3486.41	2222.76	2511.98		1895.26	2028.01	2140.84	2653.74	1764.32	2051.9		10.575	11.5098	13.2154	16.675	10.7112	12.1691
	4490.99	2069.06		12.9627	863.353		358.727	227.4				2112.44	2229.7	2704.12	3141.37	2262.3	2440.2		1815.29	1914.86	2227.51	2400.46	1720.01	1986.68		10.3328	10.9051	13.1206	15.035	10.818	11.8141
	5630.1	361.776		1998.96	1497.6		274.164	489.722				2240.6	2333.84	2675.67	2681.08	2412.4	2740.25		1924.36	1908.57	2224.06	2009.96	1808.68	1968.25		10.9585	11.3085	13.0046	12.7892	11.5077	12.9762
	3263.09	239.16		2399.06	3090.08		349.826	213.188				2350.82	2596.43	2921.67	2462.34	2742.33	2636.5		2028.97	2142.28	2456.18	1937.36	2147.95	1999.08		11.5086	12.6019	14.2308	11.8468	13.1832	12.6014
	1947	1572.99		1185.21	1985.12		138.417	233.491				2338.9	2902.67	2538.06	2521.61	3168.09	2239.43		2103.37	2449.31	2025.03	1878.34	2609.86	1761.77		11.5439	14.1483	12.2422	12.0151	15.372	10.7741
	134.983	78.4744		12.5757	8729.23		906.164	431.248				2221.56	2535.8	2716.72	2488.33	3141.57	2414.12		1972.64	2160.56	2255.93	1923.84	2633.07	1873.86		10.9369	12.3832	13.2017	11.9343	15.2931	11.5865
	1746.74	1835.04		123.049	155.334		483.792	208.315				2015.86	2374.21	2522.94	2545.19	2877.48	2493.35		1651.82	2002.31	2122.32	2077.62	2356.18	1895.42		9.77142	11.5713	12.2902	12.3284	13.9461	11.9226
	601.798	662.128		10.4475	119.677		322.676	399.574				2675.85	2634.19	2309.26	2660.25	2377.72	2286.56		2185	2181.56	1901.5	2162.12	1931.23	1836.76		12.9621	12.7942	11.2038	12.8754	11.5065	11.0428
	199.662	295.213			2333.9		267.488	1257.2				3145.49	2833.76	2305.69	2631.59	2420.99	2278.66		2627.6	2288.64	1756.81	2074.66	1955.78	1842.46		15.3025	13.6991	11.0298	12.6657	11.7042	11.0179
	369.796	205.528			941.02		1201.25	283.032				2514.21	2680.57	2914.13	2147.58	2698.01	3215.09		2014.12	2165.47	2277.54	1756.39	2065.62	2534.17		12.1361	12.9591	14.0036	10.4062	12.9174	15.4735
	161.698	1240.18			471.125		170.462	309.02				2269.31	2309.68	2389.82	2317.19	3214.94	3288.9		1739.89	1833.54	1807.46	1886.1	2717.47	2612.31		10.8677	11.1304	11.4173	11.2181	15.6756	15.8508
	583.318	545.584			1103.53		174.913	162.023				2569.71	2582.07	2119.94	2644.25	3038.71	2549.38		1972.47	2079.85	1565.06	2131.12	2538.3	2041.46		12.3088	12.4763	10.0856	12.778	14.7829	12.305
	208.098	112.573			5625.01		250.13	194.914				2624.27	2981.33	2243.32	2751.37	2664.72	2323.5		2023.09	2361.86	1588.58	2153.9	2175.75	1944.58		12.5798	14.3616	10.5979	13.2254	12.908	11.3076
	132.171	538.11			2093.93		356.057	563.627				2070.66	3076.41	2518.95	2443.03	2663	2634.6		1606.11	2475.33	1894.11	1991.51	2170.56	2173.48		9.93682	14.8618	12.0221	11.8306	12.8955	12.7868
		439.55			509.036		133.966	783.718				2264.09	2970.26	2300.94	2667.11	3139.28	2783.35		1767.84	2496.99	1720.35	2151.4	2611.73	2320.78		10.878	14.4675	10.9707	12.8905	15.2605	13.536
		373.221			60.2482		407.24	330.542				2427.25	3101.23	2791.71	2699.07	2921.38	2496.11		1898.77	2649.9	2137.33	2213.97	2356.87	2062.07		11.6658	15.1527	13.366	13.0857	14.1199	12.1178
		386.533			2948.06		306.654	510.026				2437.59	2950.55	3467.08	2406.01	3233.62	2192.21		1918.36	2434.49	2727.32	1979.52	2612.11	1763.8		11.7283	14.3207	16.6802	11.6714	15.6327	10.5903
		1208.65			322.963		380.09	129.537				2432.67	2714.8	2752.53	2972.59	3478.96	2468.41		2056.6	2200.33	2202.61	2344.08	2919.82	1962.15		11.8617	13.1326	13.2838	14.3075	16.9399	11.8981
		127.287			980.57		344.485	340.694				2549.17	2477.33	2693.21	3389.15	3380.53	2336.2		2264.15	1884.3	2239.4	2763.03	2838.82	1849.28		12.5504	11.8472	13.0907	16.4126	16.4624	11.2523
		3261.59			5197.94		267.042	149.028				2689.45	1981.49	2686.33	3253.65	3279.87	2426.67		2391.24	1538.27	2219.58	2835.42	2806.02	1885.08		13.2438	9.51037	13.0417	15.9586	16.0294	11.6484
		626.394			2464.44		571.026	157.962				3016.6	2366.29	3401.07	3859.37	3123.81	2494.73		2623.34	1894.43	2774.57	3242.32	2573.01	1948.24		14.7899	11.4208	16.4723	18.7958	15.1567	11.9865
		691.322			1097.58		153.549	240.394				3024.95	2729.16	3095.59	4337.33	2850.69	3037.01		2562.79	2121.13	2399.61	3443.87	2202.79	2608.18		14.7558	13.1016	14.8537	20.9024	13.6709	14.8535
		149.008			2005.81		447.296	149.434				2350.07	2686.92	2821.8	3525.15	2814	3193.65		1916.51	2094.36	2136.18	2760.07	2205.96	2772		11.3813	12.9055	13.4833	16.9453	13.5298	15.652
		188.712			1392.06		218.085	159.586				2142.64	2588.13	2200.97	3924.76	3050.7	3440.3		1658.68	2015.45	1687.06	3032.48	2413.2	2792.57		10.2786	12.4289	10.5399	18.8214	14.6918	16.6468
		478.554			1107.21		141.533	1431				2276.73	2914.82	2297.73	3916.68	2856.36	3500.34		1771.57	2390.53	1873.12	3091.23	2240.17	2901.99		10.9319	14.1312	11.127	18.8545	13.7346	17.0044
		1092.34			203.696		439.285	146.592				2476.41	3270.39	2781.54	3478.11	3484.17	3821.61		1996.98	2696.28	2310.4	2729.81	2883.84	3136.07		11.9682	15.8707	13.5173	16.7264	16.9206	18.5295
		778.205			605.146		555.448	166.895				2681.2	2861.27	3162.65	3249.54	4154.78	3932.14		2243.52	2380.94	2674.5	2569.41	3458.43	3101.55		13.0479	13.9096	15.422	15.6482	20.199	18.9269
		728.925			242.017		158.89	440.588				2984.99	3123.51	3706.42	3268.25	4155.84	3309.56		2533.13	2665.46	3167.86	2593.34	3384.26	2629.21		14.5655	15.2578	18.1107	15.7484	20.1212	15.9509
		578.982					301.313	219.685				3094.07	3079.48	3547.35	3137.66	4039.18	2643.18		2650.54	2617.99	2852.06	2443.96	3192.43	2076.69		15.1252	15.0317	17.1345	15.0685	19.4492	12.7136
		433.945					472.665	244.861				2945.6	3431.27	3807.17	3071.97	3787.98	2636.73		2524.85	2922.3	3029.4	2486.65	3004.36	2101.92		14.4011	16.7547	18.3546	14.8569	18.2513	12.7161
		1364.89					210.964	851.938				2973.72	3657.37	3134.47	2948.57	3756.27	2782.44		2489.47	3098.36	2475.43	2390.07	2955.3	2206.51		14.4728	17.8405	15.0908	14.2637	18.072	13.406
		189.647					404.569	2411.25				2991.2	3429.59	3158.95	2618.83	3860.45	3528.48		2562	2821.89	2523.42	2069.41	3071.51	2834.08		14.6219	16.637	15.2403	12.6096	18.6111	17.0402
		527.6					368.519	177.047				2994.15	3463.16	2878.74	2751.02	4193.64	3249.68		2617.98	2886.08	2317.47	2058.87	3252.34	2692.98		14.6954	16.8403	13.9082	13.1189	20.1242	15.7854
		526.9					302.648	1279.53				2475.47	3518.64	3015.35	2829.74	3800.76	3525.6		2129.33	2979.7	2511.47	2208.92	2954.79	3065.48		12.1109	17.1625	14.6612	13.5951	18.2468	17.2848
		452.396					335.583	356.531				2303.59	3390.64	3343.99	2768.65	3254.84	4278.64		1952.34	2790.44	2793.05	2158.16	2556.11	3450.53		11.2377	16.4488	16.2678	13.2982	15.6544	20.6784
		762.557					504.265	185.169				2450.76	3028.16	3481.07	3031.08	3539.23	3946.1		2078.41	2393.71	2783.02	2465.73	2835.14	3117.01		11.9572	14.5814	16.7969	14.6726	17.0838	18.999
		459.169					199.837	873.054				2456.49	2807.2	3536.9	3555.7	3527.84	3565.89		2091.01	2203.94	2783.19	2979.34	2839.68	2881.21		11.9937	13.5007	17.0171	17.3081	17.0439	17.2398
		1335.23					277.724	2312.98				2668.4	2823.27	3019.98	4094.48	3499.72	3726.91		2261.09	2213.42	2417.45	3283.06	2741.46	3115.84		13.0169	13.5746	14.5754	19.7674	16.8244	18.1339
		1127.37					439.285	244.861				3169.77	2939.9	3174.58	3408.1	3754.16	3860.06		2691.2	2357.85	2593.53	2741.05	2964.73	3225.97		15.4685	14.1939	15.3795	16.4629	18.0741	18.7804
		784.978					187.82	240.8				3409.73	2933.87	3252.31	3121.33	3699.41	3692.45		2862.19	2372.88	2649.5	2535.2	2912.29	2943.66		16.6033	14.1868	15.7477	15.1051	17.8004	17.8076
		990.039					347.6	415.005				3028.33	3079.49	3210.75	2616.63	3422.49	3809.95		2515.91	2401.99	2521.5	2121.04	2736.36	3124.91		14.7173	14.7929	15.4424	12.658	16.5145	18.4712
		107.902					149.989	493.377				2894.13	2749.69	2946.07	2593.66	3645.92	3695.19		2404.56	2125.88	2319.21	2042.07	2887.19	3045.62		14.0652	13.1878	14.1755	12.4801	17.5618	17.9312
		1555.94					274.609	304.148				3007.01	2530.83	3091.23	2859.86	3454.39	3679.11		2454.54	2001.83	2528.3	2323.1	2698.86	2992.26		14.5653	12.188	14.9788	13.8401	16.5987	17.8088
		617.519					473.11	153.089				2901.33	2650.34	3084.83	2527.08	3163.04	3408.68		2361.54	2081.77	2436.31	1980.31	2402.48	2676.98		14.046	12.7474	14.8519	12.1495	15.1227	16.3944
		355.47					396.558	218.06				2701.62	2919.3	2713.87	2961.53	2948.05	3327.86		2175.75	2320.45	2045.59	2383.86	2146.9	2610.23		13.0535	14.0714	12.9578	14.3079	13.9927	16.002
		695.293					195.386	196.133				2732.77	2997.07	2812.39	3251.29	3073.17	3058.75		2163.61	2466.56	2189.47	2769.29	2288.62	2388.45		13.1628	14.5395	13.5052	15.8762	14.6426	14.6962
		476.452					854.981	173.393				2519.29	3053.51	3008.64	3808.65	3081.18	3156.09		2024.1	2533.17	2346.86	3220.62	2333.43	2448.12		12.1672	14.8356	14.4527	18.5719	14.7237	15.1457
		149.008					388.102	296.026				2269.43	3119.03	2920.47	4530.32	3429.24	3198.6		1805.42	2525.4	2251.84	3603.97	2594.02	2544.43		10.9406	15.0852	14.0001	21.84	16.3836	15.4198
		1160.53					655.144	122.228				2511.45	3000.08	2731.71	3904.18	2897.5	2752.57		1985.06	2326.01	2035.88	3167.97	2140.68	2174.85		12.0931	14.3959	13.0174	18.8901	13.7866	13.2532
		717.948					444.626	362.622				2616.06	2770.66	2324.84	4333.61	2421.19	2707.42		2044.13	2136.9	1631.78	3365.62	1717.14	2032.59		12.5707	13.2826	10.9669	20.8011	11.4411	12.918
		1309.31					302.203	321.609				2405.55	2587.54	2566.37	3724.71	2603.25	2604.96		1875.9	2030.9	1826.22	2915.87	1808.26	1904.74		11.555	12.4437	12.1339	17.904	12.2593	12.3728
		837.528					207.848	138.064				2672.31	3012.47	3107.1	3892.28	2680.33	2854		2139.48	2419.26	2325.84	3086.8	1889.95	2092.72		12.8978	14.5479	14.8175	18.7535	12.6535	13.5622
		508.682					512.722	226.182				2830.18	3040.57	3595.12	3587.23	2874.78	2804.13		2269.69	2513.6	2805.64	2838.07	2147.17	2109.63		13.664	14.7629	17.2714	17.2762	13.7043	13.3843
		823.981					283.51	180.296				2952	3231.01	3660.49	3266.48	2545.87	2657.08		2389.26	2726.09	2852.31	2534.04	1875.88	2043.42		14.2764	15.7485	17.5806	15.6758	12.108	12.7316
		1728.77					499.815	160.398				3130.95	3574.74	3033.42	3085.69	2249.29	3540.68		2585.47	2985.07	2329.34	2394.64	1618.75	2695.76		15.1986	17.3895	14.5309	14.8092	10.6548	16.9353
		921.607					270.603	2769.41				2944.3	3812.82	3038.92	3175.24	3013.35	3044.79		2444.95	3031.47	2325.08	2469.5	2215.01	2307.3		14.3076	18.3791	14.5479	15.2449	14.3254	14.5514
		78.708					190.49	294.402				2824.08	3949.63	3043.31	3399.72	3417.78	2785.09		2363.22	3059.39	2398.6	2634.05	2610.94	2198.98		13.7434	18.9492	14.6466	16.3115	16.3572	13.4081
		629.664					306.209	539.669				2868.31	3641.75	2757.57	3486.28	2961.63	3523.5		2369.43	2782.93	2129.12	2667.58	2254.98	2871.77		13.9246	17.43	13.2224	16.6898	14.1658	17.0623
		1510.87					289.296	146.592				2989.16	3462.57	2906.15	3210.93	2746.53	4060.92		2469.41	2703.1	2271.5	2384.96	2084.54	3387.34		14.5114	16.6356	13.9654	15.2921	13.1296	19.7505
		681.279					209.628	222.527				2750.19	3461.2	2839.78	3070.52	2636.94	3749.05		2272.98	2792.24	2238.88	2296.09	2026.26	3251.92		13.3524	16.7288	13.6678	14.6404	12.6332	18.3716
		1878.01					248.795	241.206				2128.24	3386.63	2980.06	2620.67	2678.16	3769.89		1700.76	2664.87	2333.22	2008.68	2057.45	3177.12		10.2685	16.294	14.3249	12.5497	12.8302	18.371
		1150.72					167.792	258.668				2092.1	3002.72	2334.06	2435.83	2560.1	3363.25		1611.73	2275.56	1802.22	1844.81	1971.64	2781.79		10.0275	14.3505	11.1918	11.64	12.27	16.3312
		464.774					254.581	196.945				2368.45	2930.48	2239.02	2699.77	2655.44	3360.04		1831.75	2286.42	1731.5	2077.4	2006.69	2700.74		11.36	14.0778	10.739	12.9374	12.6845	16.229
		1215.89					266.152	164.053				2589.06	3203.94	2394.48	3282.88	2668.27	3569.56		2067.04	2520.33	1825.89	2512.74	1979.2	2741.89		12.4896	15.4142	11.4561	15.7169	12.7046	17.1002
		259.012					340.034	347.597				3025.8	3266.66	2602.29	3248.99	2876.49	3111.8		2394.5	2582.69	1986.37	2502.94	2116.27	2394.41		14.573	15.7304	12.4526	15.5725	13.6768	14.9118
		862.051					241.673	314.705				3110.75	3191.13	2757.47	2804.14	3263.55	3659.15		2456.25	2462.56	2093.39	2094.8	2486.94	2876.48		14.9761	15.2998	13.1825	13.368	15.6122	17.6021
		507.515					140.642	206.69				2627.01	2907.92	2846.33	2694.1	3410.31	3663.91		2160.63	2231.46	2144.94	1969.37	2671.39	2816.63		12.7427	13.9281	13.5897	12.7956	16.3946	17.5546
		2068.83					352.051	437.745				2592.46	2826.51	2717.5	2856.78	3975.31	3315.43		2107.49	2147.75	2068.81	2063.62	3199.57	2586.98		12.5478	13.5147	12.9978	13.541	19.2054	15.9273
		1212.15					205.623	196.133				2729.8	3011.96	2536.03	3082.58	3698.08	3615.3		2183.93	2235.39	1947.08	2259.88	2888.1	2830.59		13.1736	14.3425	12.1479	14.6479	17.7684	17.3785
		108.136					519.398	142.531				2700.79	3223.6	2849.33	4178.67	2775.65	3118.91		2167.39	2377.22	2204.75	3374.87	2076.96	2376.87		13.041	15.3334	13.6677	20.2007	13.236	14.9205
		576.413					141.978	210.345				2539.03	2897.82	2918.27	4065.26	2763.55	2712.69		2059.57	2084.63	2352.77	3319.84	2053.42	2071.16		12.2842	13.7259	14.1031	19.693	13.1622	12.9814
		365.513					176.693	228.212				2511.4	3120.27	3532.57	3628.19	2695.42	2857.33		2086.8	2286.13	2939.05	2843.11	1988.37	2219.83		12.2054	14.8254	17.1725	17.4432	12.8218	13.7159
		273.726					146.873	657.024				2468.49	2753.33	3969.08	3042.86	2523.35	2797.99		2098.6	2042.28	3059.06	2353.26	1925.28	2167.93		12.0494	13.1096	19.0255	14.5946	12.0739	13.4246
		1319.58					373.859	126.694				2306.95	2247.95	3358.97	2907.35	2544.37	2486.91		1919.64	1674.61	2624.12	2305.82	1937.74	1916.85		11.2148	10.7113	16.14	14.0081	12.1705	11.9209
		1404.13					281.285	933.558				2088.5	2613.37	3193.15	2626.81	2740.9	2694.23		1703.46	2018.34	2512.13	2033.46	2058.22	2020.95		10.1148	12.5316	15.3626	12.6013	13.0783	12.8531
		631.065					489.578	1320.95				2070.4	2663.79	2793.62	2446.37	3016.44	2719.94		1651.65	2115.31	2233.33	1892.02	2254.92	2042.01		9.98616	12.8375	13.4797	11.7337	14.3817	12.9777
		2471.24					959.128	172.58				2319.58	3025.77	2811.34	2768.3	3080.2	3057.27		1779.29	2400.92	2203.96	2122.33	2341.85	2338.28		11.1094	14.58	13.5171	13.2572	14.7291	14.6348
		363.411					217.64	180.296				2551.38	3060.91	2714.87	3492.36	2773.28	2714.05		1930.41	2445.97	2127.68	2802.96	2079.6	1965.42		12.19	14.7683	13.0525	16.8635	13.2295	12.8698
		95.5239					437.95	181.92				2579.28	2630.84	2603.44	2817.56	2898.88	2191.96		1964.67	2056.5	2005.96	2234.31	2207.04	1616.99		12.3379	12.6426	12.4787	13.5751	13.8655	10.4269
		779.139					266.597	285.468				2443.66	2910.46	2315.27	2790.01	3336.8	2707.27		1867.64	2262.99	1721.36	2179.82	2624.45	2060.54		11.6961	13.973	11.0283	13.4063	16.053	12.9483
		449.593					202.507	982.693				2253.85	3268.42	2049.45	2798.36	3751.01	2587.59		1719.37	2552.58	1430.86	2159.5	3008.85	1956.18		10.784	15.704	9.65941	13.4167	18.1105	12.3612
		515.923					283.065	678.546				2275.3	3100.35	1956.01	3374.82	4130.59	3156.78		1730.77	2534.95	1331.74	2591.95	3317.11	2506.54		10.8812	15.0221	9.18153	16.1668	19.9474	15.2131
		1008.26					290.631	324.045				2377.7	2695.36	2359.03	3421.94	4175.47	3711.84		1815.96	2202.18	1704.54	2504.59	3223.37	2932.76		11.379	13.058	11.1822	16.256	20.0206	17.872
		507.982					919.961	231.867				2161.24	2802.9	2746.97	2837.44	3903.15	3061.05		1674.18	2140.01	1953.45	2163.39	2996.09	2319.36		10.3691	13.4131	12.9863	13.5751	18.696	14.6288
		453.096					307.099	205.878				1894.07	2777.51	2857.82	2841.49	3943.65	2379.3		1493.34	2109.42	2073.54	2233.85	2976.29	1739.11		9.11617	13.2792	13.556	13.6689	18.8337	11.3003
		232.621					213.189	386.986				2088.17	2721.52	2240.71	3250.21	4194.24	2948.52		1680.58	2094.82	1633.08	2639.06	3150.25	2172.56		10.0882	13.0424	10.6368	15.7279	20.0137	14.023
		1521.38					602.626	322.015				2774.86	2901.74	2281.54	3643.44	4192.04	3426.92		2289.29	2282.58	1688.48	2872.51	3132.41	2643.62		13.4677	13.9603	10.859	17.5358	19.9853	16.4293
		1476.3					298.197	226.182				3010.94	2409.52	2597.56	4036.5	3705.21	3617.22		2529.51	1885.66	1963.54	3146.88	2719.22	2956.57		14.6638	11.5814	12.4087	19.3883	17.6097	17.5254
		790.116					324.012	179.484				2880.43	2637.49	2444.57	4091.93	3346.72	3527.59		2408.1	2065	1837.84	3204.05	2451.52	2917.97		14.0151	12.6782	11.6667	19.67	15.9008	17.1295
		282.601					185.595	150.246				2527.5	2980.36	2603.2	3673.29	2738.72	3343.97		2084.1	2333.2	1957.72	2816.42	1937.87	2753.13		12.2659	14.3261	12.4244	17.5914	12.9366	16.2235
		585.522					2028.19	205.878				2297.38	3153.18	2715.03	3716.44	2295.19	2940.94		1940.77	2501.51	2156.81	2799.79	1638.29	2345.42		11.2005	15.1934	13.0854	17.7431	10.8573	14.1843
		327.21					337.809	331.354				2549.94	3059.55	2643.73	2783.83	2347.5	2957.25		2148.24	2475.48	2168.79	2216.44	1690.82	2336.31		12.4253	14.7956	12.8176	13.4225	11.1215	14.2385
		1875.45					348.936	185.981				2870.36	2616.92	2336.96	2965.48	2436.26	2716.6		2364.55	2105.24	1819.88	2323.91	1798.12	2070.36		13.9273	12.6417	11.2227	14.2572	11.59	12.9959
		301.986					207.403	216.436				2716.79	3063.31	2367.27	2958.17	2528.85	2834.64		2268.44	2507.33	1781.18	2274.24	1840.18	2123.1		13.2157	14.8456	11.2994	14.1734	12.0014	13.5195
		944.029					399.229	497.438				2487.81	3347.79	2783.04	3145.81	2522.57	3110.06		2064.71	2750.09	2118.76	2418.31	1768.24	2330.45		12.088	16.2352	13.3113	15.0723	11.8971	14.8342
		1055.67					615.978	187.605				2478.24	3660.45	2477.63	2372.11	2513.1	2922.19		2013.63	2982.01	1886.33	1769.81	1873.61	2192.14		11.9938	17.724	11.8506	11.3059	11.9763	13.9408
		298.717					437.95	190.041				2268.59	3759.93	2180.5	2065	2457.61	2847.23		1777.12	2974	1639.63	1513.23	1825.35	2082.74		10.906	18.1071	10.4068	9.81181	11.7043	13.5244
		454.965					430.829	405.665				2435.46	3297.53	2320.44	2439.34	2627.07	3154.55		1924.43	2518.33	1784.63	1794.39	1967.87	2334.63		11.7266	15.7808	11.1186	11.5981	12.5297	15.0142
		200.857					324.012	765.039				2361.64	3536.12	2270.75	3012.54	3013.24	3257.94		1892	2689.17	1783.09	2205.76	2285.83	2374.99		11.3998	16.9101	10.9211	14.312	14.4033	15.4663
		121.682					607.967	490.128				2291.04	3808.28	2710.69	3298.09	2982.81	3658.09		1808.95	2893.34	2128.52	2428.4	2224.1	2800.72		11.0297	18.2084	13.037	15.6836	14.2151	17.5141
		317.401					272.828	293.59				2425.97	3778.41	2778.05	3463.35	2514.59	3922.48		1893.11	2761.57	2189.33	2639.45	1814.49	3045.55		11.6545	17.945	13.3697	16.5683	11.9168	18.8269
		631.065					193.161	368.713				2439.77	3675.27	2826.15	3293.55	2484.5	3781.61		1883.04	2618.79	2277.25	2553.27	1826.48	2883.73		11.6978	17.3806	13.6565	15.8038	11.8115	18.0927
		284.47					429.048	352.064				2656.84	3268.98	3316.38	3197.31	2662.36	3990.91		2059.52	2339.68	2647.48	2548.31	1944.2	2996.82		12.7484	15.4707	15.998	15.419	12.6427	19.0427
		1182.72					983.161	224.151				2541.57	2968.45	3255.68	2905.33	3311.13	4401.16		2019.56	2179.82	2512.16	2304.72	2500.94	3490.84		12.25	14.1095	15.6091	13.9989	15.8152	21.2058
		257.144					269.713	159.586				2378.07	3082.89	3002.87	2564.4	4527.6	4671.99		1859.45	2287.12	2312.97	1965.6	3456.74	3635.95		11.4285	14.6792	14.3925	12.2802	21.6664	22.4337
		457.3					1237.74	394.702				2610.36	2899.9	2740.88	2971.24	4282.8	4149.39		2032.56	2141.7	2146.23	2205.92	3225.26	3158.97		12.5355	13.7972	13.1755	14.1494	20.4456	19.8466
		122.149					216.304	581.494				2898.65	2667.54	2537.6	2722.45	3739.61	3403.98		2305.93	1928.96	1986.63	2015.35	2817.5	2600.89		13.9739	12.6462	12.1979	12.9581	17.854	16.2917
		566.604					400.564	374.804				3141.53	2297.1	2727.81	2836.26	3651.76	3191.8		2565.47	1640.2	2132	2094.3	2762.57	2482.17		15.2182	10.8669	13.1083	13.494	17.447	15.3242
		979.295					247.459	1162.99				2955.96	2171.31	2975.64	2602.38	3718.78	3168.45		2462.61	1543.47	2266.97	1858.78	2823.47	2490.33		14.3731	10.2642	14.2343	12.3118	17.7785	15.2412
		1265.17					149.099	315.112				3146.72	2471.58	2380.1	2782.17	3320.22	3076.26		2597.89	1760.18	1746.68	2060.24	2521.9	2412.08		15.2745	11.6872	11.3118	13.2432	15.8742	14.7913
		176.334					200.282	143.343				3252.18	2484.69	2120.38	2740.97	3092.99	2993.91		2653.74	1776.94	1522.27	2030.05	2334.33	2310.61		15.7519	11.7575	10.0401	13.0474	14.7712	14.3545
		507.515					280.395	1877.27				2719.79	2383.23	2346.68	2685.88	3094.5	3651.25		2253.16	1719.76	1748.14	2028.29	2403.88	2729.9		13.2107	11.2944	11.1817	12.8283	14.8541	17.4088
		1119.9					338.699	361.404				2440.04	2815.82	2619.66	2587.93	2571.76	3354.65		2004.23	2075.69	1984.68	1989.37	1922.17	2504.98		11.8329	13.3929	12.5192	12.3993	12.2612	15.9912
		206.462					266.597	984.317				2459.2	3161.95	3216.79	2532.97	2370.87	3174.41		1976.9	2361.88	2396.22	1960.2	1732.47	2458.43		11.8781	15.0735	15.3276	12.1504	11.2597	15.2294
		520.36					1350.79	874.678				2236.83	2726.07	3013.72	2574.37	2541.57	2644.87		1752.73	2050.3	2286.72	1971.32	1912.37	2050.97		10.7539	13.011	14.4062	12.3259	12.1314	12.6918
		295.447					611.082	129.131				1802.15	2925.57	2156.3	3261.26	2657.74	2395.71		1367.62	2194.9	1635.36	2541.79	1978.3	1797.38		8.61484	13.9572	10.3067	15.6639	12.6622	11.4294
		886.574					443.736	130.755				2010.29	3476.49	2295.02	3299.82	2697.59	3088.96		1552.58	2651.02	1754.99	2661.76	2024.61	2441.7		9.63972	16.6329	10.9857	15.9485	12.8704	14.8741
		940.992					226.986	274.91				2410.63	3621.04	2878.37	3624.57	2846.92	3130.58		1871.56	2907.94	2234.69	2993.6	2187.5	2403.39		11.5702	17.4867	13.8152	17.5954	13.6391	14.9958
		85.9482					342.705	176.235				2784.57	3800.08	2723.7	3595.55	2550.16	3083.31		2137.12	2984.88	2121.95	2759.2	1928.23	2389.75		13.3376	18.2774	13.081	17.2217	12.1828	14.7944
		1941.77					430.383	303.742				2872.4	3437.34	2206.93	3266.71	2514.22	2663.79		2171	2570.33	1669	2632.88	1901.81	1939.94		13.7212	16.3894	10.5434	15.7861	12.0119	12.6436
		224.68					347.155	313.487				2438.51	3347.38	2235.35	3169.62	2607.49	2684.66		1860.34	2518.83	1668.64	2423.86	1948.05	1856.88		11.6677	15.9778	10.655	15.1723	12.4307	12.6339
		630.365					198.502	1113.45				2141.06	3034.32	2507	3359.45	2481.12	2609.27		1669.89	2293.16	1838.19	2594.82	1858.74	1898.77		10.2848	14.4945	11.9131	16.1095	11.8339	12.3832
		1010.59					245.234	404.447				2620.55	2680.98	2534.94	2997.78	2645.24	2738.35		2080.89	2016.63	1849.92	2367.31	1991.54	1979.91		12.6291	12.7961	12.0362	14.4325	12.6275	12.9816
		321.138					188.265	153.495				2721.22	2958.18	2694.94	2787.43	2783.89	2996.32		2170.96	2222.96	1999.45	2150.51	2133.81	2176.57		13.1254	14.1168	12.8321	13.3637	13.3313	14.2158
		842.199					419.702	208.315				2248.47	2959.86	2637.9	2914.37	2823.38	2999.92		1792.98	2140.69	1951.7	2241.93	2139.76	2181.81		10.8442	14.0324	12.5546	13.9651	13.4935	14.2357
		921.14					394.778	2581.8				2575.4	2752.53	2653.19	2796.48	2614.85	2927		2106.9	1964.49	2058.19	2129.36	1977.54	2126.49		12.4799	13.0204	12.7326	13.376	12.4923	13.8872
		509.15					1222.61	547.79				2758.22	2657.96	2865.06	2655	2452.48	3065.16		2281.25	1845.78	2211.22	2028.06	1828.5	2195.54		13.3932	12.5165	13.7368	12.7064	11.6876	14.5081
		547.92					222.09	232.273				2766.57	2785.3	2923.23	2624.41	2691.44	2813.21		2217.9	1951.92	2175.53	1958.02	1978.65	1997.55		13.356	13.1357	13.9266	12.5084	12.7953	13.2961
		856.212					1045.47	713.062				2396.21	3202.65	2823.03	2679.75	2990	2709.72		1869.27	2236.91	2010.25	1996.03	2231.13	1930.55		11.5109	15.0957	13.3489	12.7685	14.2512	12.8142
		766.06					139.752	207.909				2274.75	3494.62	2175.17	2544.93	3163.66	3043.02		1786.45	2454.16	1504.28	1810.85	2395.82	2148.2		10.9406	16.4866	10.2361	12.0324	15.1178	14.3685
		199.689					632.891	177.047				2525.74	3499.56	2290.77	2968.31	3346.78	3164.69		2012.06	2406.95	1645.73	2079.94	2648.49	2258.33		12.1793	16.4539	10.8481	13.9985	16.1189	14.9697
		423.902					294.637	164.053				2770.14	2867.26	2369.56	2639.18	2841.5	3126.58		2199.99	1913.44	1751.68	1886.35	2244.52	2236.63		13.3503	13.4162	11.2758	12.4873	13.6808	14.7956
		720.984					397.893	160.398				2976.09	2266.34	2869.21	2623.77	2547.4	3304.13		2331.52	1565.79	2157.41	1904.59	1894.44	2506.1		14.3074	10.6634	13.6937	12.4467	12.1346	15.7933
		316.467					779.764	158.368				2971.77	2444.44	3323	2877.92	2800.12	3438.42		2335.41	1746.52	2557.64	2108.42	2133.78	2608.75		14.2947	11.5652	15.9247	13.6738	13.3953	16.4361
		451.695					160.671	335.821				2628.57	2635.06	3636.29	2944.15	2638.26	3190.16		2062.54	1914.42	2898.6	2174.52	1949.5	2500.93		12.6404	12.5021	17.5365	14.0079	12.5535	15.3384
		543.015					294.637	283.032				2159.07	2722.58	3330.41	2759.11	2602.47	2705.09		1685.8	1953.61	2601.92	1846.36	1899.83	2043.02		10.3734	12.8904	16.0029	12.9158	12.3576	12.9204
		334.451					261.257	721.995				2299.04	3050.81	2790.54	2113.44	2697.49	2576.94		1819.33	2227.25	2155.08	1484.9	2075.08	1924.64		11.0727	14.4866	13.3811	9.97136	12.9258	12.2844
		442.119					242.119	224.558				2416.01	3289.8	2667.02	3328.32	2842.93	2845.81		1968.76	2493.15	2031.75	2564.64	2162.24	2068.45		11.699	15.7225	12.7578	15.9534	13.5954	13.503
		590.66					581.708	314.299				2545.23	2807.06	2355.8	4550.72	3185.3	2648.94		2101.56	2158.01	1774.39	3466.56	2471.49	1958.92		12.3551	13.4494	11.2467	21.7684	15.2867	12.606
		497.939					707.218	170.144				2381.51	2575.86	2376.32	2684.68	3309.77	2599.8		1967.5	2015.47	1774	2033.93	2607.67	1916.74		11.5616	12.3806	11.3271	12.8299	15.9279	12.3657
		256.443					301.758	233.085				2184.34	3003.84	2569.47	3170.78	3102.59	2691.47		1777.45	2394.82	1908.7	2446.29	2460.07	2048.51		10.5743	14.4868	12.2373	15.2017	14.9481	12.8727
		622.19					211.854	252.17				2335.7	3128.89	2474.03	3063.56	2528.43	3112.31		1848.44	2507.4	1849.45	2367.66	1933.04	2453.23		11.2493	15.1042	11.7956	14.6921	12.1025	14.9789
		414.56					746.829	246.891				2686.75	2988.07	2532.46	2717.48	2539.38	3320.61		2180.68	2380.87	1890.82	2122.11	1919.45	2597.98		13.0003	14.4092	12.0717	13.0567	12.1306	15.9599
		139.899					164.676	531.142				2613.39	2996.85	2852.73	2665.14	2753.25	3557.23		2134.47	2389.33	2211.59	2063.99	2081.7	2764.09		12.6601	14.4532	13.6886	12.7861	13.1529	17.0761
		727.757					161.116	126.288				2077.75	3667.06	3046.06	2624.23	3009.76	3838.81		1621.91	2868.67	2407.36	2116.53	2278.11	2888.42		9.98227	17.6246	14.6671	12.683	14.3811	18.3233
		168.86					185.149	333.385				2333.19	3158.51	2884.18	3219.63	3247.91	3439.64		1824.7	2360.81	2247.15	2648.19	2586.98	2556.63		11.2132	15.0587	13.8519	15.6175	15.6612	16.3833
		504.712					383.206	292.372				2918.84	2320.19	2600.6	3531.62	3770.6	2702.31		2340.46	1648.37	1964.85	2889.16	3011.71	1995.79		14.0917	10.967	12.4221	17.1135	18.1909	12.8572
		1422.35					220.31	132.785				3324.57	2428.86	2440.2	3671	4334.58	2863.16		2741.55	1747.64	1815.45	2961.97	3310.6	2166.59		16.1343	11.505	11.6247	17.7433	20.7441	13.6799
		237.759					303.983	153.495				3357.92	2635.13	2673.03	3894.67	4246.88	3128.29		2753.22	1923.08	2060.38	2956.55	3197.44	2402.52		16.2786	12.512	12.8132	18.6189	20.2733	14.9858
		340.056					171.352	130.755				3256.97	2537.02	3195.89	2877.01	3443.67	3076.13		2665.79	1822.02	2462.8	2183.04	2600.63	2360.74		15.7841	12.0136	15.3189	13.7527	16.4478	14.734
		677.776					277.724	836.507				3311.63	2965.49	3486.98	2666.38	3818.73	2887.7		2739.95	2152.5	2612.02	2000.59	2827.2	2168.16		16.0815	14.0677	16.6311	12.7209	18.1765	13.7784
		530.87					503.375	652.151				3372.96	3315.44	3953.15	2511.7	3882.73	2877.9		2785.68	2491.81	2941.39	1808.06	2859.69	2197.05		16.3738	15.8221	18.8325	11.8983	18.4647	13.7717
		454.731					265.262	956.298				3305.86	3342.88	3193.89	2468.74	3986.65	3076.7		2755.14	2572.12	2383.23	1721.37	2892.91	2356.66		16.0756	16.019	15.223	11.6331	18.911	14.7317
		786.379					166.902	217.654				2989.64	3523.13	3644.18	2994.11	3760.21	3575.86		2456.76	2653.5	2799.94	2131.21	2739.58	2718.15		14.4994	16.8194	17.4584	14.1569	17.849	17.0987
		558.897					235.442	205.066				2792.44	3283.52	3260.21	2620.31	3277.25	3681.36		2242.47	2407.78	2547.12	1902.63	2322.69	2876.8		13.4852	15.6033	15.6656	12.431	15.4845	17.69
		869.525					168.237	225.37				2764.7	3149.17	3225.26	2674.79	3247.02	3133.15		2210.77	2308.16	2527.13	1959.2	2267.94	2481.55		13.3408	14.9637	15.5057	12.7082	15.3048	15.0923
		700.898					134.856	287.905				2707.44	3449.51	3020.17	2945.36	3162.9	3416.2		2127.21	2537.31	2319.41	2194.77	2244.11	2749.17		13.0227	16.4008	14.4678	14.0351	14.947	16.5038
		399.612					566.13	132.379				2608.25	3406.03	2824.24	2543.61	2515	3828.1		2055.21	2472.24	2108.79	1854.01	1760.43	3037.27		12.5522	16.1575	13.4627	12.0749	11.8587	18.4458
		631.999					151.324	371.555				2501.5	3317.09	2853.17	3093.23	2278.41	3954.81		2066.48	2460.21	2154.08	2323.36	1596.15	3096.26		12.1439	15.7936	13.6267	14.7601	10.7445	19.0104
		659.092					193.161	183.95				2383.39	3142.66	2806.49	3964.61	2421.99	3984.71		2007.39	2327.52	2123.67	3063.18	1699.02	3081.69		11.6131	14.9594	13.4091	19.0124	11.4242	19.1121
		510.317					303.983	162.023				2250.48	3232.17	2666.94	4095.79	2566.75	3478.23		1834.66	2342.96	2015.73	3120.77	1823.8	2668.54		10.8983	15.3293	12.7398	19.5931	12.1327	16.6591
		516.39					247.014	304.148				2146.96	2931.49	2635.38	3817.42	2577.72	3552.83		1676.43	2139.34	1968.94	2905.26	1894.46	2708.11		10.3153	13.9191	12.5637	18.2577	12.2541	16.9969
		294.746					207.848	215.624				2018.01	2607.37	3004.82	3817.79	2798.47	3678.75		1575.41	1928.45	2223.7	2935.98	2103.8	2779.4		9.69537	12.4085	14.3014	18.2931	13.3556	17.572
		961.545					853.646	142.531
		1168.24					512.722	1226.74
		707.438					429.938	122.228
		922.075					205.178	225.776
		379.06					1297.83	1271
		727.757					281.73	126.288
		510.317					341.814	213.594
		1015.03					194.496	170.956
		568.239					1227.06	233.491
		312.029					198.502	359.779
		1360.92					1089.09	634.284
		918.338					232.772	138.064
		344.026					398.338	171.362
		506.347					239.893	153.089
		275.361					149.544	331.354
		849.906					236.333	221.715
		574.078					824.716	182.732
		723.553					325.792	185.981
		768.395					523.403	168.926
		774.701					179.364	326.888
		709.306					470.885	287.093
		930.95					499.815	172.174
		533.439					255.471	205.066
		333.983					1350.34	178.671
		3042.05					478.006	194.508
		698.796					452.192	136.034
		556.561					973.37	586.773
		77.7738					599.955	137.658
		662.829					538.981	270.444
		404.283					361.843	299.275
		495.603					170.462	364.246
		943.795					140.642	297.244
		779.606					547.882	219.685
		1678.56					457.978	410.538
		344.26					162.006	503.529
		1060.81					194.941	467.388
		1118.96					428.158	248.11
		671.47					307.099	185.169
		261.348					224.761	235.928
		570.808					567.02	233.085
		1686.5					450.412	157.962
		1858.16					437.505	208.315
		287.74					686.299	313.081
		394.708					465.989	533.578
		266.72					602.181	323.639
		889.143					432.609	395.108
		295.447					168.682	241.206
		1665.01					238.558	157.15
		117.478					290.186	497.844
		102.063					172.687	429.624
		644.845					550.553	145.78
		2503.01					622.209	157.15
		390.27					154.44	324.045
		995.644					397.003	428.812
		109.537					238.113	286.686
		867.189					239.003	548.603
		215.104					160.225	145.374
		130.09					651.139	188.417
		950.802					438.84	238.77
		815.34					328.462	203.442
		1111.95					300.423	130.755
		92.9548					133.521	333.385
		698.095					226.096	166.489
		596.032					153.549	327.294
		335.852					474	190.041
		1082.99					525.629	181.92
		729.625					531.415	334.197
		89.9186					205.623	537.639
		117.011					403.234	137.252
		346.128					807.358	287.499
		116.31					589.719	316.33
		2223.44					255.916	189.229
		507.515					141.978	877.521
		553.525					764.632	322.421
		1293.66					629.33	208.721
		642.743					364.068	278.565
		181.239					210.073	401.199
		631.299					540.761	178.265
		280.499					782.88	252.17
		250.371					168.237	707.783
		229.818					1467.4	429.624
		216.505					401.454	543.73
							459.313	207.909
							637.786	436.933
							146.428	123.446
							190.935	237.958
							794.451	303.335
							354.721	511.244
							737.037	154.307
							694.756	335.821
							320.451	152.277
							215.859	259.48
							141.978	183.95
							372.524	135.628
							437.95	137.658
							324.902	355.313
							546.992	884.83
							375.64	374.804
							434.389	672.048
							319.116	222.933
							137.527	261.104
							540.761	326.888
							188.265	314.705
							150.879	146.592
							1422.89	149.028
							680.068	306.99
							436.614	291.559
							208.293	810.925
							256.361	284.656
							170.907	376.834
							197.166	341.506
							460.648	1122.79
							497.589	330.542
							145.538	184.763
							188.71	389.017
							433.944	216.436
							399.229	256.231
							377.865	432.872
							143.313	136.44
							708.553	452.364
							294.192	174.611
							295.527	884.424
							135.747	180.296
							860.322	277.753
							291.521	199.381
							137.082	266.789
							216.304	226.182
							204.287	452.364
							305.764	477.946
							279.059	270.038
							424.152	398.356
							324.012	389.829
							422.817	233.085
							162.451	134.41
							213.634	175.829
							212.744	473.885
							567.02	209.127
							1131.82	218.06
							349.826	227.806
							201.172	243.237
							208.293	1385.11
							468.214	175.423
							172.242	577.84
							3497.81	161.616
							460.648	288.717
							818.93	456.424
							293.302	282.626
							219.42	155.525
							230.102	227.806
							461.093	261.51
							369.409	144.561
							261.702	345.567
							240.783	145.78
							168.682	242.019
							579.927	131.567
							249.685	261.104
							559.009	221.309
							499.369	381.301
							497.144	234.709
							185.149	205.878
							489.578	216.436
							408.575	219.279
							482.457	125.476
							328.462	131.973
							190.935	220.903
							241.228	358.561
							492.248	1536.57
							356.947	252.576
							234.107	410.538
							173.133	159.18
							219.865	236.74
							594.17	204.66
							264.817	125.07
							417.921	553.475
							422.817	141.719
							349.381	238.77
							380.536	136.034
							441.065	147.81
							303.538	762.602
							230.547	508.402
							322.676	299.275
							1470.51	133.598
							161.116	454.8
							226.986	196.945
							353.386	155.525
							436.614	283.032
							237.223	220.497
							279.95	362.216
							704.547	169.738
							336.474	122.634
							465.989	137.252
							269.713	293.59
							477.561	209.127
							429.938	1250.29
							500.26	238.77
							692.975	518.147
							160.225	496.219
							595.95	389.829
							279.059	122.228
							137.972	438.963
							578.592	135.628
							168.237	181.92
							236.333	461.703
							294.192	310.645
							137.527	287.093
							388.547	313.081
							677.843	139.689
							668.496	159.992
							218.975	170.55
							465.989	165.677
							133.966	424.751
							643.572	181.514
							614.198	254.201
							287.071	292.372
							161.116	210.345
							517.617	355.719
							532.75	140.907
							1045.92	217.654
							371.634	413.381
							364.513	149.84
							338.254	394.702
							361.843	196.133
							263.927	165.271
							224.316	308.208
							677.398	177.047
							147.764	246.891
							572.806	574.997
							333.358	766.257
							177.138	371.555
							297.752	228.618
							795.342	173.799
							1003.63	222.933
							575.922	162.023
							145.538	250.952
							207.848	244.455
							295.972	144.155
							311.104	833.259
							510.496	178.671
							593.724	129.537
							678.288	143.343
							596.395	192.072
							217.195	149.028
							1052.15	429.218
							228.766	150.246
							534.975	420.284
							198.502	140.095
							271.493	196.133
							221.2	347.191
							324.012	241.206
							173.578	229.024
							368.964	312.675
							240.338	272.88
							176.248	847.065
							261.702	132.379
							359.617	374.398
							2363.33	284.656
							430.383	127.1
							896.818	252.576
							249.685	203.848
							795.787	131.567
							890.142	150.246
							571.471	309.833
							433.054	311.457
							1038.35	395.514
							775.758	276.535
							261.257	384.144
							426.378	393.483
							271.938	152.683
							382.761	131.973
							743.713	583.525
							523.848	176.235
							408.575	185.169
							237.223	298.463
							312.885	385.362
							214.079	149.84
							987.612	227.4
							275.944	222.933
							720.57	138.47
							230.992	151.059
							872.784	332.167
							474	126.288
							328.017	381.301
							581.262	159.586
							293.302	127.913
							501.15	263.134
							668.941	160.804
							599.955	488.098
							320.006	199.787
							136.192	395.108
							417.476	365.87
							1728.65	216.436
							242.564	122.228
							259.031	123.04
							986.277	129.943
							202.952	383.332
							239.893	135.628
							253.69	156.744
							221.645	151.059
							499.815	122.634
							174.468	484.443
							318.226	571.343
							765.522	564.845
							719.679	176.641
							134.411	155.931
							303.093	246.079
							289.741	199.787
							432.164	176.641
							186.93	199.787
							532.305	253.389
							247.014	289.123
							283.51	493.377
							247.904	434.903
							309.769	265.165
							255.471	207.096
							262.592	271.662
							303.093	167.708
								150.246
								393.889
								189.635
								216.436
								146.186
								211.563
								210.345
								246.485
								1641.75
								163.241
								438.963
								154.307
								222.527
								235.521
								325.669
								151.465
								227.806
								722.807
								474.698
								220.497
								749.608
								259.074
								317.954
								507.995
								123.04
								154.713
								231.867
								266.789
								369.525
								160.804
								125.476

## Sheet: FigureS1
A	weight			iWAT			eWAT			BAT
	32.8	50.2		0.5292	1.6608		1.3869	2.103		0.1282	0.22
	38.2	46		0.5553	1.679		1.661	2.85		0.2002	0.173
	40.7	51.2		0.6998	1.973		1.6089	2.397		0.2044	0.201
	37.2	47.9		0.6221	2.223		1.66	2.5247		0.1749	0.2228
	34.8	52		0.5497	1.9824		1.5608	2.7046		0.1766	0.2011
	35.5	47.4		0.2421	2.1038		0.4502	1.789		0.1532	0.221
	37.6	49.6		0.5074	1.5138		1.258	2.1093		0.1404	0.2035
	34.7	51.5		0.3111	1.8828		0.7034	2.8008		0.1236	0.182
	31.6	47.4		0.4339	1.6015		1.2783	2.7685		0.1409	0.2108
	31	48.7		0.2796	1.6608		0.4271	3.4366		0.1728	0.1447
B		marker					D	marker	marker			marker
										75kDa		75kDa
	75kDa									60kDa		60kDa
	60kDa									60kDa		60kDa
	60kDa									45kDa		45kDa
	45kDa
										75kDa		75kDa
	75kDa									60kDa		60kDa
	60kDa
										60kDa		60kDa
	60kDa									45kDa		45kDa
	45kDa
										75kDa		75kDa
	75kDa									60kDa		60kDa
	60kDa									35kDa
										25kDa		35kDa
	60kDa											25kDa
	45kDa									60kDa		60kDa
										45kDa		45kDa
C	CD										HFD
YTHDF1	0.861285	1.0673	0.883519	1.08988	0.875682	0.972148	1.25019	0.88679	1.16115	0.952064	0.330958	0.363318	0.325157	0.277603	0.210749	0.262937	0.189699	0.136104	0.275963	0.087777
YTHDF2	0.879062	0.866041	1.06536	1.21648	1.04881	1.09439	0.829855	1.46984	0.945085	0.585078	1.40605	0.497919	0.599868	0.808577	0.74527	0.753799	1.07363	1.32221	1.48595	2.22697
YTHDF3	0.987387	0.838376	1.08272	0.924424	0.982242	1.1961	0.988749	0.924688	1.13035	0.944967	1.04115	0.635408	0.295786	1.24545	1.05311	0.943513	0.880672	0.887314	1.03296	1.1704
E
YTHDF1	1.04607	0.725001	1.22893	0.720339	0.980681	1.13825	0.881066	1.14486	0.778621	1.07652	0.86213	0.521051	0.660408	0.658121	0.806092	0.638925	0.555573	0.805699	0.936786	1.20006
YTHDF2	0.599758	0.694023	0.661005	0.649744	1.27949	1.61509	1.50089	0.969546	1.16524	0.865211	0.920167	1.15127	0.57702	0.99178	1.06773	0.789202	0.72126	0.563272	0.877078	1.31244
YTHDF3	1.1231	1.02562	0.828591	1.16612	1.06133	0.832373	0.962873	0.501502	0.982689	1.51581	0.719605	1.59008	0.370066	1.06098	1.12897	0.917725	0.833404	1.07271	1.04811	2.10529
UCP1	1.14587	0.473431	1.61999	0.357913	1.75751	1.14754	0.497737	1.26807	0.859073	0.872862	0.481125	0.680144	0.673356	1.50097	2.06323	1.90283	2.19891	1.04913	1.69663	3.88557

## Sheet: FigureS2
B				C
	marker			marker
75kDa				75kDa
60kDa				60kDa
60kDa
45kDa				45kDa
75kDa				75kDa
60kDa				60kDa
				60kDa
60kDa				45kDa
45kDa
D				E	iwat		ewat		bat
23.8	23.6				0.2014	0.1811	0.4475	0.362	0.102	0.087
23.6	24.2				0.115	0.1571	0.31	0.2554	0.0818	0.065
25.9	23.3				0.1782	0.1499	0.2955	0.35	0.0787	0.085
22.6	25.9				CTL	cKO	CTL	cKO	CTL	cKO
CTL	cKO
				F
				TG	0.98	1.09	1.37	CTL
					1.12	1.37	0.93	cKO
				CHO	2.07	2.37	2.08	CTL
					2.29	2.34	2.13	cKO
				LDL	0.32	0.38	0.37	CTL
					0.37	0.43	0.31	cKO
G	CTL				cKO
GTT	5.9	6.2	6.2	6.2	4.7	6.1	5.1	5.2
	18.8	17.8	16.9	20	19.3	20	16.5	18
	15.3	14.2	14.8	19.3	16.6	16.9	14.2	18.3
	13.5	12.5	13.4	15.1	14.9	13.8	11.5	14.1
	8.9	8.9	10.6	13.2	13.8	9.9	8.4	10.9
	7.7	7.7	8.3	8.2	7.3	7.3	7.4	7.5
H
ITT	100	100	100	100	100	100	100	100
	69.1358	57.5221	45.082	73.4568	65.4321	40.4255	64.1975	60.6383
	71.6049	49.5575	47.541	56.383	62.963	18.0851	75.3086	51.0638
	48.1481	53.0973	44.2623	56.7901	79.0123	17.0213	54.321	54.2553
	70.3704	53.9823	50.8197	62.963	69.1358	28.7234	82.716	56.383
	88.8889	74.3363	58.1967	76.5432	82.0988	53.1915	87.6543	71.2766

## Sheet: FigureS3
A	CTL				cKO					C					F	CTL				cKO					G	CTL				cKO					H	CTL				cKO
8	23.4	23.3	24.4	24.1	25.5	25.1	24	24		37.8	35.8					3215.6	4094.61	3589.41	2359.27	3425.02	2637.8	3451.4	2340.33			2721.16	3127.17	2823.99	1747.83	2707.28	1831.65	2653.3	1915.17			15.6823	19.5955	17.2692	11.231	16.4923	12.4214	16.5365	11.3414
9	24.2	23.2	23.4	24.5	26	25.2	23.8	25.4		37.6	35.3					3116.99	3776.66	3571.83	2593.99	3215.88	2597.11	3317.42	2664.78			2617.58	2815.45	2637.13	1897.23	2455.19	1787.98	2555.49	2131.93			15.1791	17.9977	16.9932	12.3213	15.3892	12.2127	15.9003	12.8598
10	24.6	24.5	25.5	25.3	28.3	26.4	24.6	28.2		36.9	36.6					2980.23	3605.15	3596.55	2682.99	3085.39	3136.83	3278.84	2985.56			2503.84	2760.37	2732.01	1990.45	2320.32	2253.08	2500.66	2378.8			14.5143	17.2609	17.1956	12.7751	14.7258	14.8541	15.6876	14.3971
11	25.3	25.7	25	26.6	30	27.8	25.2	31.1		37.8	36					2805.41	4251.06	3283.89	2602.84	3116.9	3242.45	2814.3	3385.64			2255.73	3228.66	2574.05	1888.6	2336.48	2286.21	2032.03	2718.24			13.5509	20.3243	15.7887	12.3466	14.8678	15.307	13.3386	16.3492
12	25.3	26.4	25.4	26.9	30.9	27.5	25.7	32.1		CTL	cko					2468.56	3825.79	3230.43	2542.34	3230.53	2638.45	2557.13	3025.61			1987.21	2850.14	2531.48	1845.69	2380.53	1841.03	1777.07	2373.92			11.9265	18.2297	15.5309	12.0607	15.3644	12.4343	12.0431	14.5495
13	25.6	27	25.3	27.5	32.2	28.8	27	34								2414.14	3111.96	3530.44	2642.93	3476.47	2698.15	2458.34	3826.59			1941.28	2231.97	2716.15	1941.31	2591.38	1874.6	1671.42	2902.25			11.6612	14.7328	16.9175	12.5629	16.5668	12.7067	11.5369	18.2905
14	26.7	27.4	27	28.4	33.9	29.6	28.9	34.8								2450.46	2518.39	3079.81	2613.81	2273.99	2056.49	2396.1	3481.93			1928.15	1751.34	2307.88	1922.76	1635.58	1409.05	1662.02	2760.27			11.7898	11.862	14.6901	12.4276	10.7707	9.66304	11.2812	16.7752
15	27.6	27.6	27.7	28.5	34.4	29.9	29.7	35.3								2420.38	2666.34	3241.15	2685.4	2628.54	1769.99	2376.55	3194.95			1902.48	1877.92	2466.26	1964.73	2032.64	1273.96	1647.37	2598.02			11.6429	12.585	15.5011	12.7562	12.6072	8.38452	11.188	15.4647
16	28	27.6	27.7	28.2	35	30.3	29.7	36.2								2357.95	2686.04	3280.3	2668.49	3108.22	2044.18	2346.79	3565.96			1914.54	1934.13	2476.82	1923.89	2328.99	1530.01	1704.36	2915.74			11.4102	12.7248	15.667	12.6443	14.8254	9.7483	11.1337	17.2783
																2287.41	2937.64	3068.23	2620.93	3025.35	2200.35	2490.8	3272.33			1868.15	2161.23	2263.74	1869.06	2236.39	1553.2	1831.28	2686.57			11.0808	13.9676	14.5956	12.3963	14.3964	10.3894	11.8416	15.8676
																2364.01	3140.28	3008.66	2670.37	2697.23	2241.98	2745.81	3003.49			1851.51	2300.82	2246.97	1921.32	2063.54	1539.92	2095.07	2481.23			11.3643	14.9206	14.3423	12.6489	12.9121	10.5388	13.1384	14.581
																2390.32	2885.17	3303.01	2565.29	2753.69	2227.87	2704.62	2985.8			1887.5	2132.89	2351.49	1856	2092.91	1578.47	2005.36	2467.93			11.5078	13.7295	15.6179	12.1626	13.1671	10.5258	12.8768	14.4966
																2443.97	2607.58	2949.37	2695.33	2845.62	2160.94	2655.5	2825.3			1916.71	1920.32	2078.62	1981.7	2190.99	1561.69	1938	2317.61			11.7516	12.4003	13.9224	12.814	13.6378	10.2435	12.6088	13.6978
E																2385.28	3123.37	2918.8	2834.34	2427.03	2293.62	2893.85	3244.07			1900.97	2398.35	2089.56	2035.15	1821.09	1578.13	2121.32	2570.79			11.5029	14.9618	13.814	13.421	11.5791	10.7846	13.7508	15.6282
																2347.28	3624.99	2784.58	2776.99	2447.72	2276.85	2623.31	2680.06			1869.18	2802.11	2013.56	2124.49	1816.43	1590.11	1896.56	2055.01			11.3179	17.3852	13.201	13.2938	11.6554	10.7317	12.4361	12.8349
	Ppargc1a			Pparg			Prdm16			Cox7a1						2342.55	2821.78	2472.18	3307.75	2640.26	2119.17	2846.74	2921.22			1799.23	2017.2	1790.68	2538.99	1904.75	1502.94	2065.96	2172.93			11.2219	13.3517	11.7234	15.844	12.5119	10.0139	13.504	13.9158
CTL	24.98	24.6	24.76	22.96	23.02	23.02	27.75	27.72	27.73	21.72	21.73	21.69				2308.02	2460.26	2597.18	3956.54	2554.25	2074.96	3214.56	2787.2			1763.2	1790.26	1938.99	3003.64	1858.62	1444.23	2456.5	2093.09			11.046	11.6759	12.38	18.9148	12.1219	9.77472	15.3855	13.2993
	24.85	25.02	25.01	22.87	22.74	22.72	28.55	28.58	28.5	21.75	21.63	21.7				2303.73	2725.46	2951.03	4387.88	2558.02	2054.29	2710.24	2773			1802.21	2111.75	2146.33	3365.97	1831.33	1470.5	2056.63	2049.6			11.0722	13.0766	14.0039	21.0154	12.1066	9.72235	12.9557	13.1953
	24.89	25.01		23.12	23.17	23.07	29.11	29.04	29.13	22.56	22.63	22.39				2474.99	3272.05	2817.03	3905.68	2745.57	1961.94	2286.79	2756.03			1954.78	2559.19	2051.79	3018.66	1952.55	1389.73	1721.65	2144.58			11.9159	15.7256	13.3712	18.7309	12.9798	9.26906	10.9164	13.2334
cko	25.76	25.56	25.27	23.55	23.49	23.34	28.98	28.99	28.82	21.31	21.25	21.24				2785.35	3098.47	2912.48	3639.76	2796.32	2037.53	2393.17	2769.13			2274.42	2424.42	2141.54	2834.67	2036.51	1454.36	1764.28	2136.45			13.4926	14.8925	13.8466	17.4794	13.2727	9.63843	11.3828	13.2761
	25.18	24.89	24.99	23.55	23.62	23.57	29.08	29.17	29.25	23.75	23.76	23.81				3182.78	3003.99	2977.82	3735.81	2597.72	2297.03	2438.86	2786.13			2663.59	2306.93	2226.47	3042.97	1909.67	1709.07	1789.39	2148.94			15.4892	14.3902	14.1981	18.0883	12.3497	10.9428	11.5906	13.3569
	26.97	27.1	27.44	22.54	22.51	22.5	29.52	29.82	29.79	22.63	22.65	22.66				3354.15	2780.94	3214.63	3422.67	2433.76	2136.22	2425.56	3026.49			2841.15	2064.9	2396.81	2823.05	1770.67	1637.49	1808.09	2336.61			16.361	13.2435	15.3197	16.611	11.5498	10.2299	11.5589	14.5117
	Ucp1			Cytc			Cox8b			Cox5b						3267.94	2606.91	3014.84	2798.73	2268.42	2219.65	2524.36	3034.94			2814.18	1942.19	2321	2306.33	1675.98	1611.59	1855.56	2316.78			15.9914	12.4219	14.4485	13.5806	10.7935	10.5301	12.0007	14.5231
CTL	26.6	26.46	26.44	19.22	19.43	19.31	20.89	20.9	20.91	19.95	19.96	20.08				3202.02	2880.32	2710.46	2596.92	2542.19	2284.88	2644.27	2944.36			2715.27	2166.64	2047.25	2078.83	1894.73	1645.65	1907.23	2268.26			15.6222	13.7476	12.9462	12.5336	12.1144	10.8248	12.5305	14.1124
	27.63	27.51	27.56	19.53	19.46	19.44	21.17	21.17	21.11	19.92	19.88	19.94				3107.1	3293.45	2751.86	4042.43	3227.88	2287.46	3073.24	3100.44			2605.99	2446.33	2060.27	3264.95	2415.36	1635.18	2308.13	2436.42			15.1273	15.6851	13.1238	19.5422	15.3924	10.8234	14.6644	14.9135
	28.57	28.14	28.32	19.89	19.84	19.89	21.46	21.51	21.47	20.7	20.63	20.62				3197.52	3250.76	2928.93	3597.22	2602.82	2002.11	3329.49	3140.52			2656.7	2407.19	2128.53	2904.98	1861.57	1351.36	2529.38	2445.81			15.5397	15.4736	13.8971	17.3895	12.3166	9.3849	15.919	15.0818
cko	28.07	27.96	27.83	19.07	19.04	18.94	20.63	20.54	20.57	19.58	19.55	19.62				3368.75	3291.88	2689.17	2301.45	2476.54	2065.78	2634	2770.75			2740.39	2490.59	1984.13	1777.88	1779.7	1421.09	1962.78	2173.17			16.3071	15.7279	12.7925	11.0363	11.7284	9.71298	12.5514	13.3231
	28.84	28.58	28.6	19.9	19.85	19.77	21.59	21.6	21.66	20.13		20.25				3207.36	3743.96	2524.87	2440.84	2096.23	2137.88	2528.47	2882.31			2638.48	2913.95	1880.41	1810.76	1551.3	1577.7	1822.07	2267.26			15.5584	17.9778	12.0303	11.6221	9.97698	10.1703	11.9799	13.8668
	30.12	30.29	30.34	20.25	20.24	20.28	22.27	22.32	22.27	20.84	20.88	20.83				2663.03	4031.74	3083.24	2458.19	2403.31	2064.2	2389.52	3131.04			2204.85	3167.48	2338.1	1845.14	1771.73	1510.09	1725.72	2564.61			12.9336	19.3923	14.737	11.7285	11.431	9.80518	11.3257	15.1759
																2417.34	4007.51	2904.26	2496.11	2767.97	2218.73	2447.9	3097.25			1911.12	3065.43	2216.52	1873.13	2034.62	1598.52	1643.01	2445.69			11.6405	19.184	13.8971	11.9088	13.1589	10.512	11.4644	14.9112
																2638.19	4126.42	2897.03	2578.2	2898.8	1876.18	2319.96	2960.24			2031.73	3130.73	2152.89	1934.98	2138.96	1356.72	1668.88	2300.68			12.6442	19.7248	13.7983	12.3008	13.7899	8.89458	10.9888	14.2108
																2758.32	3600.05	2975.67	2557.73	2248.63	1760.58	2381.02	2981.83			2150.99	2701.89	2154.44	1879.31	1617.52	1237.19	1698.86	2367.06			13.2496	17.1761	14.1099	12.1586	10.6508	8.30677	11.2625	14.3694
D																2617.82	3473.07	2526.88	2709.91	2665.35	1835.09	2499.65	3710.84			2025.27	2624.5	1842.5	1936.46	2045.72	1325.22	1767.02	3076.88			12.5568	16.5901	11.9962	12.8215	12.7667	8.6978	11.8054	18.0274
																2706.38	3782.78	2532.75	2648.46	2262.11	2138.38	2348.67	4566.45			2054.92	2846.73	1771.02	1868.03	1565.71	1498.89	1589.17	3782.29			12.9386	18.0564	11.9403	12.5036	10.6467	10.0851	11.0137	22.1796
																2768.39	3583.7	3127.31	2684.26	2711.42	2129.45	2386.07	4186.45			2102.96	2661.9	2316	1971.77	1984.29	1508.05	1733.06	3483.86			13.2361	17.0674	14.8862	12.7594	12.8803	10.0601	11.3202	20.3519
																2554.46	2635.74	3112.62	2594.43	2408.63	2059.1	2490.08	3607.53			1961.28	1885.03	2260.21	1912	1837.03	1471.46	1805.45	2864.67			12.2363	12.4723	14.7666	12.3393	11.5242	9.74235	11.8102	17.3856
																2471.24	2633.44	2608.04	2847.64	2384.44	2094.76	2386.39	3229.02			1950.21	1897.12	1883.93	2151.53	1762.1	1496.12	1640.31	2653.85			11.8961	12.4766	12.3619	13.6021	11.346	9.91014	11.219	15.6607
																2424.7	2623.13	3272.77	3353.69	2546.68	1982.77	2240.95	3028.5			1889.03	1878.21	2560.88	2505.28	1929.27	1397.75	1631.82	2465.56			11.645	12.415	15.7303	15.9877	12.1702	9.35999	10.6364	14.6622
																2465.33	2822.87	4502.28	3174.77	2555.61	1998.5	2361.77	3968.23			1896.13	2022.03	3559.66	2444.33	1872.54	1501.36	1764	3240.1			11.813	13.3613	21.6804	15.2152	12.1427	9.53661	11.2587	19.2223
																2416.78	2534.1	4608.54	2847.02	2565.83	2107.62	2302.38	3527.68			1895.87	1791.45	3654.17	2154.8	1815.28	1584.49	1752.62	2789.75			11.6214	11.9682	22.2038	13.6033	12.1196	10.0586	11.0121	16.9881
																2388.3	2623.03	4108.26	2658.09	2852.42	2632.23	2307.93	3548.37			1879.18	1905.84	3306.76	1868.44	1903.57	2004.35	1740.41	2821.72			11.4907	12.4452	19.8479	12.542	13.3467	12.5904	11.0205	17.1049
																2650.05	2775.78	3703.25	2550	2895.46	3188.76	2329.24	2570.24			2117.49	2055.34	2995.76	1824.36	2115.72	2495.19	1733.56	1998.4			12.7858	13.2126	17.9078	12.0673	13.751	15.3266	11.0969	12.3395
																3273.99	2933.49	3639.02	2675.14	2721.13	3256.16	2188.83	2432.58			2725.99	2215.57	2961.35	1975.31	2061	2389.58	1681.67	1896.02			15.9177	14.0113	17.6166	12.7274	13.0034	15.4754	10.4861	11.6838
																3278.74	3214.91	2941.3	2723.37	2186.17	3018.1	2194.74	2958.67			2817.2	2397.46	2423.35	2012.55	1581.66	2202.43	1613.23	2232.59			16.0373	15.3216	14.2719	12.9587	10.365	14.3302	10.4337	14.1294
																3170.35	3073.99	3089.13	2562.3	1669.36	2663.3	2253.53	2970.87			2705.27	2270.91	2542.62	1939.47	1167.3	1924.2	1699.41	2243.9			15.4864	14.6262	14.9864	12.2431	7.86999	12.6242	10.7607	14.19
																3280.68	2741.1	2850.14	2768.03	2270.95	2361.12	2543.49	2984.41			2768.46	2047.62	2345.2	2074.85	1689.09	1737.93	1964.43	2261.89			15.9911	13.0673	13.8262	13.2036	10.8179	11.2273	12.1966	14.2632
																2655.21	2350.38	2814.51	2940.09	2921.56	2409.04	2961.61	2986.45			2197.74	1789.23	2283.04	2228.99	2278.32	1791.1	2335.6	2272.98			12.8949	11.2417	13.617	14.0522	14.0337	11.475	14.2549	14.2835
																2499.25	2600.33	3355.74	2362.79	2641	2446.56	3272.42	2594.36			1976.07	2016.15	2724.06	1709.69	1992.73	1881.95	2610.35	1987.64			12.0351	12.4777	16.2378	11.2027	12.6122	11.7233	15.7836	12.4227
																2409.45	2872.09	2932.55	2188.16	2727.65	2267.97	3956.2	2578			1873.41	2189.98	2347.62	1579.26	2090.45	1666.77	3232.88	1983.11			11.5676	13.741	14.1536	10.3702	13.0617	10.7815	19.1669	12.3532
																2329.51	3259.11	2958.78	2554.33	2384.59	2265.09	3962.13	2626.75			1781.18	2480.27	2345.9	1919.19	1762.58	1614.15	2966.5	1986.89			11.1506	15.5873	14.2551	12.1892	11.3471	10.712	18.8957	12.5495
																2437.77	3679.53	2836.16	2898.78	2258.41	1895.09	3829.83	2976.65			1855.94	2746.75	2227.05	2204.21	1647.54	1364.99	2798.14	2343.68			11.6599	17.5389	13.6404	13.862	10.7226	8.97825	18.1881	14.3231
																2433.38	3621.2	2831.63	2557.15	2784.12	2075.85	3657.6	2492.5			1858.05	2715.46	2192.77	1894.51	1933.24	1461.87	2774.73	1916.05			11.645	17.2745	13.5847	12.173	13.1104	9.79776	17.4835	11.9421
																2385.75	3145.9	2917.11	2510.84	2427.3	2183.76	3690	2346.6			1852.96	2461.8	2231.22	1905.07	1682.2	1474.98	2791.64	1872.36			11.4516	15.1207	13.9641	12.0022	11.4265	10.2375	17.6299	11.3188
																2383.8	2904.76	3182.33	2678.47	2290.25	2345.17	3262.04	2310.18			1868.8	2200.99	2441.52	2069.47	1763.62	1609.39	2378.12	1778.78			11.4615	13.882	15.2419	12.8447	10.9764	11.0223	15.4859	11.0717
																2393.34	3162.22	2722.8	2599.41	3313.92	2231.82	2894.03	2538.21			1849.37	2384.82	2038.72	1940.01	2556.57	1588.82	2124.74	1961.49			11.4776	15.0999	12.9854	12.3899	15.8877	10.5528	13.7553	12.1725
																2364.97	2619.9	2830.36	2923.32	2934.83	2064.93	2713.97	2397.78			1834.52	2073.15	2211.5	2228.65	2205.06	1497.47	2054.73	1870.25			11.3493	12.6179	13.6004	13.9857	14.005	9.79407	12.9683	11.5181
																2306.55	2367.2	3191.49	3027.19	2362.96	2098.77	2295.89	2082.44			1806.6	1825.77	2448.69	2419.74	1721.03	1513.09	1676.91	1623.23			11.0882	11.3484	15.2859	14.6064	11.2159	9.94473	10.9028	10.0022
																2345.35	2573.51	3004.12	3336.88	1901.53	2060.73	2138.23	2260.88			1813.85	1909.79	2274.24	2661.22	1361.06	1504.21	1572.44	1886.16			11.2491	12.2544	14.3546	16.094	8.99927	9.78499	10.1659	10.9962
																2560.32	2884.83	2865.85	3634.83	1896.05	2135.3	2383.25	2437.36			1972.61	2151.1	2195.78	2860.91	1430.43	1571.49	1731.53	2028.9			12.2719	13.7482	13.7229	17.489	9.05439	10.1533	11.3075	11.8496
																2587.94	2552.96	2791.89	3657.87	2024.92	1864.78	2436.11	2403.31			2007.07	1878.19	2193.07	2858.38	1633.97	1376.91	1785.22	1929			12.4189	12.1385	13.4284	17.577	9.78736	8.87194	11.5752	11.6049
																2471.07	2446.7	2553.52	3490.66	2181.81	2098.32	2606.94	2325.18			1905.77	1778.64	1838.55	2761.94	1796.11	1585.18	1853.98	1777.79			11.8463	11.6096	12.0969	16.8114	10.585	10.0227	12.3245	11.1297
																2569.54	2624.2	2579.18	3440.38	2269.6	1924.34	2420.17	2253.86			1943.2	2055.15	2000.15	2720.35	1805.73	1293.54	1740.08	1739.43			12.2757	12.615	12.3767	16.5672	10.9416	9.01448	11.4624	10.8063
																2680.45	2551.75	2561.21	2931.6	2286.55	1926.17	2341.55	2348.68			1999.55	2041.19	2084.41	2269.26	1886.62	1399.24	1675.33	1794.14			12.7752	12.314	12.3991	14.0632	11.0979	9.1386	11.081	11.2405
																2623.42	3027.96	2864.28	2473.48	2292.65	1862.23	2322.02	2344.65			1976.66	2207.25	2129.13	1841.96	1769.45	1378.41	1661.32	1788.78			12.5251	14.3744	13.643	11.7852	10.9924	8.86358	10.9885	11.2186
																2622.56	3620.31	2767.9	2269.01	2199.73	1848	2439.51	2213.15			2027.93	2726.31	2046.35	1620.9	1664.92	1394.74	1878.46	1725.35			12.5784	17.2829	13.1716	10.7349	10.5105	8.82555	11.6917	10.6303
																2854.8	3386.26	2766.34	2297.23	2244.07	1916.46	2520.88	2256.54			2325.73	2576.94	2046.8	1625.62	1692.79	1455.35	1908.45	1728.82			13.823	16.1953	13.1659	10.8513	10.7161	9.16238	12.0455	10.8051
																2916.81	3651.49	2876.62	2349.39	2239.93	1994.78	2471.94	2332.07			2477.36	2803.49	2119.47	1705.11	1654.6	1503.21	1822.01	1759.89			14.2351	17.4912	13.6809	11.1448	10.6576	9.52398	11.7571	11.1371
																3080.83	3594.06	2816.92	2453.02	2285.5	1970.13	2701.2	2217.63			2646.45	2704.68	2077.52	1798.33	1697.26	1476.89	1995.58	1673.52			15.0685	17.1556	13.3992	11.6563	10.8843	9.39773	12.8526	10.5906
																2797.4	3336.14	2733.94	2343.87	2199.49	1940.24	2966.34	2548.67			2361.51	2493.4	2047.3	1701.13	1655.1	1478.45	2288.43	2000.99			13.6364	15.9054	13.0388	11.1186	10.4987	9.28166	14.2214	12.2574
																2447.52	3079.63	2478.01	2357.54	2091.15	2295.25	3030.27	2144.32			2013.62	2323.19	1860.37	1716.44	1566.28	1781.83	2362.68	1670.15			11.8728	14.7063	11.8234	11.1895	9.97355	11.0163	14.5554	10.298
																2373.3	2836.23	2786.17	2459.01	2139.67	2471.25	3202.56	1729.31			1929.68	2121.7	2121.84	1795.45	1615.13	1905.64	2489.89	1303.14			11.4874	13.5242	13.3271	11.6767	10.2188	11.8468	15.3751	8.25647
																2258.43	3120.52	3497.71	2558.81	2420.59	2417.52	2532.19	2041.74			1826.1	2294.74	2806.96	1940.85	1896.06	1835.61	1975.3	1645.87			10.9201	14.836	16.889	12.2308	11.6366	11.5576	12.164	9.86683
																2266.41	3120.39	3829.98	2601.84	2520.81	1933.37	2216.11	2031.18			1827.11	2249.71	3154.76	1998.05	2021.12	1421.91	1670.69	1621.98			10.9527	14.7856	18.5831	12.4637	12.1699	9.19204	10.5815	9.79877
																2344.12	2546.58	3341.93	2519.87	2023.03	1842.74	2218.85	2211.37			1878.31	1871.25	2671.72	1918.67	1605.7	1432.07	1640.79	1810.92			11.3156	12.1057	16.1255	12.0529	9.74866	8.84613	10.5592	10.7179
																2388.47	2459.63	3644.05	2430.54	1873.89	2030.45	2550.13	2432.58			1873.03	1792.53	2788.28	1838.47	1413.41	1507.58	1863.08	1945.5			11.4845	11.6759	17.445	11.6121	8.94822	9.66939	12.1106	11.7385
																2493.43	2586.2	4027.28	2534.4	1944.98	2143.15	2516.82	2388.54			1932.28	1839.14	2990.89	1942.9	1431.66	1584.56	1939.94	1842.93			11.9637	12.2263	19.1794	12.1369	9.2486	10.1987	12.0643	11.4515
																2505.37	2453.58	2926.85	3267.68	2004.76	2098.55	2446.68	2176.03			1941.96	1767.89	2162.85	2516.02	1510.05	1519.8	1877.78	1693.52			12.0215	11.6248	13.9268	15.6606	9.57087	9.95127	11.7192	10.4488
																2457.88	2417.95	2992.22	4244.38	2153.27	1912.23	2248.01	2248.57			1918.13	1791.66	2216.14	3296.37	1707.63	1385.83	1619.34	1732.76			11.808	11.5107	14.2434	20.3729	10.3747	9.06884	10.6504	10.778
																2412.85	2506.32	3011.81	3770.26	2188.3	1852.68	2344.85	2331.88			1894.39	1847.33	2264.5	2878.39	1643.04	1429.41	1749.78	1860.42			11.6042	11.9206	14.3741	18.0421	10.4413	8.88234	11.1763	11.2476
																2280.15	2595	3311.19	2596.62	2267.89	1866.89	2288.19	2810.08			1802.7	1901.33	2540.87	2016.01	1783.94	1397.85	1733.43	2279.14			10.9799	12.3298	15.8596	12.463	10.9108	8.90343	10.9349	13.5953
																2323.32	2494.26	2999.64	2173.79	2261.53	1910.83	2351.06	3056.47			1840.61	1886.46	2237.99	1779.39	1703.49	1468.99	1827.97	2555.09			11.1919	11.9163	14.2968	10.5349	10.7967	9.15529	11.2873	14.8715
																2482.45	2575.04	2398.98	3618.86	2256.89	2021.67	2463.61	3554.36			1999.77	1927.76	1727.9	2954.41	1732.91	1591.62	1921.29	2894.21			11.9951	12.2803	11.3654	17.5295	10.811	9.72772	11.834	17.2087
																2513.63	2914	2654.77	3481.92	2080.4	1947.97	2304.16	3920.36			2051.24	2196.17	1977.92	2840.62	1574.27	1402.83	1711.44	3122.43			12.1749	13.913	12.65	16.864	9.93998	9.2285	10.9735	18.9035
																2364.24	3539.81	2817.14	2717.97	2130.12	2047.84	2246.74	3412.46			1939.4	2798.4	2100.57	2176.55	1625.54	1551.54	1731.35	2642.16			11.4624	17.0454	13.4256	13.1188	10.1926	9.78653	10.7693	16.3708
																2320.55	3756.13	2851.18	2483.67	2076.19	1969.89	2278.41	3042.54			1943.49	2982	2130.29	1923.04	1571.69	1500.91	1799.57	2464.57			11.2948	18.101	13.5926	11.915	9.92054	9.42336	10.9695	14.7165
																2297.37	4119.3	2643.49	2639.89	2126.96	2093.01	2203.94	3993.7			1951.33	3210.29	1958.63	2083.95	1564	1617.53	1684.75	3251.1			11.2121	19.7848	12.5843	12.7086	10.1121	10.0375	10.5491	19.3349
																2266.79	4338.5	2592.09	2741.39	2225.5	2139.87	2077.66	3258.46			1944.04	3420.49	1875.38	2191.45	1718.79	1614.97	1513.65	2650.16			11.0835	20.8811	12.2896	13.2276	10.6717	10.2194	9.86215	15.7727
																2320.77	3256.46	2540.17	2611.29	2142.95	1981.77	2126.89	3369.54			1997.31	2492.23	1802.42	1923.17	1626.03	1470.28	1590.58	2784.52			11.3552	15.5901	12.0043	12.4181	10.2437	9.4363	10.1412	16.359
																2224.03	2562.97	2301.76	2751.02	2110.47	1976.26	2126.12	2747.48			1952.07	1967.15	1782.33	2042.51	1630.44	1540.84	1638.27	2244.04			10.9239	12.2763	11.0425	13.1008	10.1206	9.49261	10.191	13.3097
																2202.53	2649.24	2564.91	2408.58	2128.74	1747.95	2153.8	2472.15			1919.07	1992.4	1942.17	1819.23	1607.4	1394.86	1797.44	1913.93			10.8027	12.6443	12.2563	11.5043	10.1671	8.4314	10.4761	11.8595
																2313.83	3526.81	2623.32	2510.1	2205.54	1765.39	2503.7	2984.53			1965.49	2655.75	1933.22	1886.89	1653.73	1355.36	1973.88	2216.58			11.2926	16.8364	12.4767	11.9792	10.5211	8.45643	12.0502	14.2136
																2357.14	3236.18	2511.6	3153.19	2105.81	1764.03	2779.73	3113.93			2003.45	2507.35	1851.42	2471.88	1521.6	1378.86	2215.95	2328.46			11.5053	15.5269	11.9459	15.1606	9.98191	8.47707	13.4058	14.8473
																2370.1	2329.2	2469.25	3833.74	2024.65	1890.5	3245.09	3015.91			1970.77	1793.01	1838.18	3067.94	1462.81	1460.94	2694.29	2195.65			11.5202	11.1625	11.7643	18.5019	9.597	9.06626	15.7688	14.3141
																2376.64	2645.11	2582.08	3793.05	1998.49	1817.06	3557.94	3136.76			1953.11	2005.91	1918.96	3002.86	1477.48	1421.66	2856.4	2376.62			11.5265	12.6429	12.2984	18.2696	9.51014	8.7334	17.181	14.9905
																2277.21	2729.4	2480.16	2735.58	2008.71	1892.36	3355.4	2674.46			1890.89	2121.52	1869.3	2072.79	1595.13	1435.03	2587.76	2006.41			11.0658	13.103	11.8418	13.0734	9.68055	9.04495	16.0857	12.7591
																2344.97	2358.5	2429.68	2420.06	2169.19	1797.98	2569.91	2886.25			1915.85	1814.17	1814.04	1761.22	1662.51	1340.72	1975.81	2168.77			11.3605	11.3013	11.5817	11.4854	10.3875	8.56866	12.3133	13.7734
																2562.96	2248.1	2856.91	2556.74	2408.45	1797.49	2094.7	2876.66			2107.23	1681.5	2113.45	1848.56	1820.38	1391.47	1601.81	2107.42			12.4312	10.7195	13.5966	12.1206	11.505	8.62289	10.0268	13.6677
																2763.25	2582.34	3365.18	3031.23	2998.57	1782.36	2082.72	2677.69			2361.05	1921.34	2625.49	2173.06	2371.21	1346.05	1614.75	2044.31			13.5013	12.302	16.166	14.3495	14.4399	8.51303	9.99389	12.8138
																3181.45	3032.68	3142.41	3100.28	3073.31	2284.06	2178.61	2511.08			2760.31	2312.96	2489.44	2276.66	2479.2	1872.09	1675.79	1945.58			15.591	14.5099	15.1376	14.7362	14.8539	11.072	10.4393	12.048
																3398.34	3398.38	3126.93	2708.36	2880.52	2545.54	2279.76	2391.12			2969.73	2624.94	2464.94	2121.39	2326.26	2051.26	1834.79	1759.45			16.6774	16.2962	15.0495	13.0199	13.925	12.3007	11.0138	11.3694
																3059.48	2804.83	2667.81	2965.2	2592.43	3134.81	2369.81	2141.81			2721.51	2248.37	2028.72	2370.02	2024.47	2551.02	1886.49	1556.83			15.0674	13.5406	12.7576	14.3071	12.4558	15.1757	11.4259	10.1627
																2891.12	2842.88	2319.6	3702.37	2113.84	2930.07	2574.49	2345.74			2563.51	2297.59	1693.94	3154.32	1628.36	2278.28	2010.43	1842.7			14.2292	13.7449	11.015	18.0797	10.1316	14.0672	12.3696	11.2826
																2628.87	2718.63	2374.83	3533.98	1891.8	2622.29	2383.9	2235.88			2260.61	2127.58	1702.34	3111.35	1468.62	1972.46	1859.93	1720.69			12.8606	13.0672	11.242	17.3685	9.07988	12.516	11.452	10.7147
																2392.23	2554.03	2555.49	3227.59	2211.21	2509.61	2338.39	2391.43			1980.92	2052.29	1866.96	2816.49	1756.7	1890.37	1757.45	1868.45			11.6187	12.3353	12.136	15.835	10.6573	11.9811	11.1593	11.4911
																2297.13	2816.8	2866.43	3111.86	2344.38	2772.36	2472.25	2346.78			1873.42	2398.55	2168.4	2766.32	1854.52	2135.59	1934.27	1855.28			11.125	13.7538	13.6948	15.3234	11.2903	13.2878	11.8824	11.3006
																2562.18	2926.27	2771.26	2759.29	2351.4	2453.89	2353.45	2229.67			2040.99	2491.15	2136.33	2405.64	1838.27	1857.63	1782.26	1749.89			12.3549	14.2876	13.2843	13.535	11.3	11.7253	11.2461	10.7225
																2815.99	3335.62	2611.15	2339.71	2360.45	2447.13	2443.38	2476.06			2213.8	2733.98	1986.9	1920.88	1794.03	1821.86	1841.91	1945.95			13.5463	16.1695	12.488	11.3453	11.2867	11.6591	11.6665	11.9104
																2571.3	3307.15	2677.59	2444.78	2214.91	2126.52	2451.03	3020.45			2027.96	2660.18	2089.2	1997.94	1706.79	1566.93	1883.31	2496.58			12.3764	15.9756	12.8631	11.8446	10.6167	10.1136	11.7424	14.6648
																2285.42	3002.69	2496.18	2673.76	2180.05	1729.96	2215.3	3049.22			1800.69	2328.72	1899.5	2218.36	1684.81	1240.03	1700.87	2520.52			10.9984	14.4091	11.9383	12.9908	10.455	8.18925	10.6117	14.8047
																2354.16	3026.96	2530.26	2827.03	2192.26	1916.56	2259.3	3585.07			1865.24	2401.46	1982.52	2353.15	1696.69	1409.57	1710.14	2990.82			11.3407	14.5853	12.1644	13.7439	10.5162	9.11217	10.7953	17.4366
																2462.62	3761.37	3298.93	2717.71	2238.07	2121.77	2214.28	3251.18			1928.62	3211.18	2585.86	2298.32	1739.02	1621.66	1682.5	2674.86			11.8382	18.3751	15.861	13.2525	10.7436	10.1554	10.5873	15.7713
																2356.66	4054.85	2465.33	2505.5	2198.19	2183.65	2286.81	2488.94			1789.31	3490.81	1847.76	2091.17	1686.12	1599.79	1732.07	1953.71			11.2666	19.841	11.7595	12.187	10.5279	10.3751	10.928	11.9697
																2438.67	3537.78	2105.01	3169.72	2275.82	2119.37	2361.38	1992.92			1889.19	2859.98	1568.23	2597.49	1721.2	1567.16	1770.06	1599.25			11.7002	17.1055	10.0303	15.3647	10.8727	10.0857	11.2639	9.62289
																2834.98	3619.2	2786.29	2716.43	2206.37	1836.86	2345.29	2370.07			2262.26	2910.08	2093.57	2180.56	1685.89	1371.62	1722.7	1953.97			13.6747	17.4818	13.2963	13.1172	10.5599	8.75607	11.1481	11.5015
																3010.05	3479.45	3182.63	2370.14	2179.24	1776.74	2637.79	2477.43			2425.36	2841.86	2562.08	1922.4	1654.65	1330.36	1995.43	2031.74			14.5451	16.8556	15.3764	11.4669	10.4184	8.47352	12.6025	12.0107
																3114.79	2933.89	3442.84	2500.37	2122.12	1845.56	3279.36	2364.18			2569.94	2418.87	2866.16	1965.25	1558.31	1330	2601.12	1946.52			15.1177	14.2377	16.7382	12.0275	10.0868	8.74435	15.8008	11.4701
																3404.55	2417.4	3405.44	2806.78	2258.63	1857.71	3545.72	2249.05			2762.36	1799.91	2781.18	2238.51	1762.45	1337.67	2879.13	1886.52			16.4725	11.5177	16.4968	13.5373	10.8505	8.80072	17.158	10.95
																3085.44	2609.67	2593.06	2727.98	2413.76	1822.78	3598.72	2392.39			2479.46	1884.03	1985.42	2251.21	1959.76	1331.06	2834.79	1991.69			14.902	12.3684	12.4151	13.2408	11.6801	8.65574	17.3179	11.6312
																2524.04	2623.73	2437.46	2524.43	2730.19	1985.9	3792.64	2831.47			2013.13	1886	1786.7	2023.09	2216.05	1517.11	3243.49	2303.61			12.1738	12.4261	11.5821	12.1863	13.2106	9.50438	18.5341	13.7066
																2350.81	3393.83	3078.77	2692.56	2663.62	1973.46	3962.5	2643.55			1827.8	2496.35	2252.19	2125.26	2086.74	1458.85	3328.27	2130.82			11.2861	16.136	14.6243	12.9619	12.8053	9.3909	19.2973	12.7749
																2697.04	3918.56	2816.18	2603.73	2049.04	1811.68	3817.21	2376.66			2112.92	2955.65	2084.59	2018.85	1551.62	1335	3212.26	1900.87			12.9659	18.712	13.4041	12.4941	9.79136	8.61635	18.5964	11.4688
																2945.95	3586.71	2229.78	2621.54	2084.08	1773.92	3935.97	2401.86			2336.56	2596.77	1576.31	2062.61	1557.52	1288.84	3207.04	1918.25			14.1942	17.0073	10.531	12.6127	9.936	8.41648	19.0586	11.5873
																2681.16	4275.93	2471.39	2841.56	2124	1799.31	3927.9	2317.77			2165.97	3327.61	1846.8	2289.39	1589.15	1335.46	3116.86	1843.14			12.962	20.5318	11.7823	13.7306	10.1283	8.56809	18.9271	11.1729
																2380.29	4201.18	2070.13	3490.95	2164.78	1977.39	3249.9	1901.72			1911.79	3298.9	1479.77	2931.89	1654.62	1470.59	2506.14	1478.71			11.4951	20.2054	9.79501	17.0005	10.3614	9.41936	15.5796	9.13013
																2431.48	3218.8	2235.44	3737.35	2227.59	1823.96	2911.59	2180.32			1978.94	2398.53	1664.84	3211.67	1695.06	1312.8	2248.77	1728.34			11.7712	15.338	10.6512	18.281	10.6537	8.64016	13.9617	10.5042
																2469.79	3399.81	2779.33	4347.43	2454.79	1842.17	3216.55	2539.64			2053.78	2521.19	2083.71	3627.33	1799.58	1453.21	2643.34	2021.26			12.0049	16.1871	13.2579	21.145	11.6647	8.86723	15.6	12.2442
																3072.76	3930.81	3216.01	3139.39	2670.6	2000.04	3202.95	2652.38			2659.8	2976.76	2354.06	2524.47	2017.24	1547.19	2655.04	2047.13			15.0515	18.7836	15.2779	15.1644	12.7559	9.59336	15.5593	12.7171
																3039.76	3951.15	2977.41	2452.3	2069.38	2544.67	3259.73	2947.58			2692.91	2948.86	2201.14	1863.53	1597.6	2004.04	2648.39	2342.87			14.958	18.8329	14.1684	11.7256	9.92236	12.245	15.7757	14.2076
																2950.85	4035.35	4447.82	3029	2108.11	2742.97	2736.77	3269.76			2560.42	2982.66	3443.31	2439.12	1597.88	2181.42	2141.53	2753.78			14.4611	19.2021	21.3371	14.635	10.0753	13.2227	13.1541	15.9318
																3033.55	3314.52	3266.05	2773.75	2244.52	2848.08	2109.5	3434.35			2514.98	2479.88	2652.11	2326.37	1723.61	2307.2	1576.62	2866.21			14.7368	15.8053	15.8047	13.5043	10.752	13.7761	10.0573	16.7048
																2805.51	3006.62	3490.51	2403.84	2188.91	2724.47	2266.56	3601.38			2353.74	2208.64	2952.65	1949.96	1694.7	2100.74	1745	2991.8			13.6598	14.2918	17.0217	11.6302	10.5008	13.0606	10.8625	17.502
																2593.5	3016.1	3548.57	2591.1	2187.41	2945.57	2385.32	2835.62			2293.16	2220.08	2964.57	1971.03	1700.85	2243.82	1791.01	2240.59			12.7572	14.3418	17.2637	12.3915	10.5017	14.0901	11.3814	13.6532
																2902.36	2765.32	3388.98	2888.84	2221.97	2649.46	2476.56	2506.47			2563.54	2042.79	2802.98	2241.74	1722.77	1965.54	1881.29	1960.57			14.2735	13.1574	16.456	13.8643	10.6622	12.6154	11.8408	12.0464
																3159.95	2898.7	3210.36	3348.16	2355.31	2196.51	2519.71	2428.79			2820.37	2174.57	2688.7	2784.86	1826.71	1635.29	1978.32	1955.38			15.5727	13.8289	15.6257	16.2751	11.3026	10.4651	12.1182	11.7345
																3257.19	3048.02	2584.67	3731.84	2726.95	1839.7	2367.71	2438.01			2948.93	2314.65	2078.09	3148.73	2157.65	1402.76	1870	1917.56			16.0981	14.5723	12.4846	18.1897	13.1333	8.80171	11.3994	11.729
																3602.07	3209	2842.36	3976.6	3267.19	1955.64	2589.28	2924.79			3123.03	2509.41	2213.69	3339.54	2634.53	1435.96	2037.24	2370.87			17.6498	15.4221	13.6501	19.3653	15.7898	9.29535	12.4575	14.1488
																3451.39	3150.24	3085.78	3798.42	3606.03	2151.63	3342.23	3192.65			2918.43	2545.3	2430.84	3158.8	2837.62	1616.76	2735.62	2650.33			16.8297	15.2302	14.8496	18.4632	17.3498	10.2677	16.1973	15.5135
																2946.67	2785.78	2490.73	3455.27	3335.12	2213.63	3681.94	3340.57			2497.08	2227.02	2016.12	2876.09	2547.77	1733.51	2987.6	2834.71			14.3746	13.4419	12.0458	16.7982	15.9615	10.6412	17.8148	16.3004
																2856.83	3277.9	2234.35	4536.98	3011.99	2199.24	3519.72	3361.51			2285.49	2613.59	1774.66	3821.03	2302.27	1718.02	2884.17	2885.07			13.7865	15.8088	10.7684	22.1063	14.4166	10.5673	17.0611	16.4386
																2975.85	3595.47	2886.62	3669.65	2983.63	2244.93	3781.77	3129.56			2359.86	2914.61	2219.65	3051.07	2346.88	1678.82	3121.51	2553.31			14.3378	17.3933	13.8311	17.8366	14.3541	10.704	18.3563	15.1576
																2826.12	3985.56	2761.64	2561.59	2880.87	2132.35	3725.75	3034.18			2296.36	3410	2124.83	2101.19	2318.54	1627.52	3111.08	2465.56			13.6775	19.4785	13.2337	12.4191	13.9178	10.2036	18.124	14.6846
																2640.14	4521.89	2572.26	2969.96	2925.43	2050.02	3273.58	2412.1			2219.74	3928.74	2003.69	2351.16	2379.11	1548.65	2817.54	1974.18			12.8598	22.1659	12.3533	14.305	14.1604	9.79194	16.0174	11.6895
																3286.44	3704.57	3314.42	3068.41	2867.84	2484.91	3483.19	2473.15			2746.85	3105.43	2705.62	2419.55	2302.08	1897.46	3037.92	1969.55			15.9899	18.0343	16.0545	14.7686	13.8483	11.8916	17.0872	11.925
																3206.47	3681.69	3664.2	3342.95	2858.78	3078.88	3093.46	2515.13			2615.16	2967.6	3052.15	2800.65	2247.24	2463.22	2702.98	1992.96			15.529	17.7917	17.8163	16.2721	13.7519	14.8582	15.1808	12.1164
																2497.51	3957.87	3605.49	3443.1	2920.28	3046.69	2698.84	2473.39			2135.77	3331.86	3085.82	2894.25	2188.86	2359.41	2313.25	1924.48			12.2049	19.283	17.6221	16.7703	13.9297	14.6165	13.1946	11.8761
																2718.4	4380.71	3225.42	3396.12	2539.85	3037.7	2595.15	3758.21			2392.43	3705.09	2767.45	2859.47	1907.94	2398.78	2238.49	3100.54			13.3592	21.3622	15.7722	16.5467	12.1197	14.6246	12.7032	18.2403
																3059.4	4184.55	3475.84	3727.12	2482.9	3266.6	3344.85	3974.32			2733.43	3466.32	2993.16	3202.73	1855.6	2623.74	2886.39	3388.05			15.0803	20.325	17.0087	18.2308	11.8374	15.7755	16.3744	19.41
																2972.24	3629.84	2826.09	3920.99	2637.26	3329.51	3782.29	3793.43			2624.95	2891.64	2277.92	3286.32	1924.22	2594.55	3187.01	3218.06			14.6168	17.5033	13.657	19.0873	12.5216	15.9912	18.4308	18.5091
																2749.44	3019	3217.33	3500.54	3262.1	2952.42	3662.73	3712.25			2394.97	2330.66	2550.98	2860.2	2405.72	2257.07	3013.61	3028.92			13.4844	14.4756	15.5009	16.959	15.5166	14.1318	17.7679	17.98
																2858.93	2936.54	4115.31	3039.52	2858.4	3318.26	3827.74	4114.12			2441.13	2218.76	3344.79	2465.11	2142.32	2526.4	3189.5	3496.79			13.9669	14.0268	19.9178	14.7052	13.6344	15.8715	18.6127	20.0812
																3412.85	3489.7	4224.36	2857.3	3072.4	3107.7	3504.71	4382.39			2964.58	2680.37	3570.73	2303.97	2333.06	2297.96	2926	3679.81			16.7289	16.7174	20.5974	13.8088	14.6887	14.789	17.0482	21.3409
																3752.35	4406.23	3720.06	3527.39	3402.12	3220.26	3650.39	4024.5			3280.98	3517.19	3041.17	2924.3	2755.26	2524.66	3025.3	3335.74			18.4168	21.255	18.0243	17.1357	16.4551	15.4833	17.7322	19.5499
																3687.36	4512.47	4747.51	4219.5	3938.8	3328.87	3647.59	3835.14			3209.74	3569.34	3878.98	3615.47	3408.57	2511.38	3072.21	3105.95			18.0819	21.7313	23.0001	20.6277	19.2927	15.8967	17.773	18.5495
																3646.74	4454.29	5310.44	4141.22	4004.55	3373.13	3319.92	3874.05			3221.86	3493.3	4263.51	3447.21	3304.14	2518.76	2890.04	3169.66			17.9352	21.418	25.6439	20.1332	19.4363	16.0793	16.2802	18.7733
																4006.94	4598.41	4789.36	3926.45	3976.44	2908.34	3541.34	3746.89			3492.75	3666.75	3960.07	3240.14	3164.78	2212.49	2957.99	3016.51			19.6543	22.1778	23.2547	19.0577	19.1714	13.9088	17.228	18.1028
																3945.29	4403.6	4778.15	4227.69	3861.82	3117.49	3857.29	3038.57			3367.26	3574.29	3959.98	3622.21	3070.86	2527.71	3284.22	2472.96			19.2726	21.3078	23.2104	20.6675	18.6158	15.0817	18.8339	14.7101
																3508.48	4167.31	4727.61	4871	3897.49	3123.26	3424.45	3462.69			3036.69	3385.15	4018.69	4159.19	3040.12	2573.66	2966.27	2968.37			17.1855	20.1674	23.0762	23.7967	18.7224	15.1552	16.7764	16.9295
																3479.24	4522.39	4717.35	4507.75	3523.59	2949.89	3491.07	4334.51			3047.26	3695	3911.61	3691.49	2658.12	2402.79	2919.79	3698.78			17.082	21.9094	22.9173	21.8478	16.8264	14.283	16.9876	21.1731
																3611.03	4849.21	4756.05	4013.42	3193.7	3163.51	2920.69	4369.06			3135.15	4076.12	3951.39	3279.29	2497.43	2398.44	2471.16	3728.99			17.6985	23.6189	23.1138	19.4438	15.3485	15.1201	14.2436	21.3427
																3694.63	4162.82	4589.21	4477.79	3370.81	2984.74	3183.61	4457.23			3193.79	3478.79	3752.93	3694.98	2580.1	2358.34	2686.15	3690.5			18.0929	20.2532	22.2368	21.7336	16.1379	14.3712	15.5175	21.6476
																3253.75	3922.08	4473.6	4472.84	2969.77	3425.71	3218.13	4077.9			2847.93	3187.27	3574.38	3650.52	2303.39	2785.5	2719.62	3291.72			15.9728	18.982	21.5837	21.665	14.2514	16.5815	15.6906	19.7116
																2852.59	4145.03	4383.56	4250.11	2933.14	3590.65	3338.12	3706.94			2537.74	3399.82	3595.3	3504.19	2348	2917.07	2873.19	3106.26			14.0488	20.0958	21.252	20.6253	14.1564	17.377	16.3333	18.0446
																2938.73	4481.72	3987.17	4423.38	2918.14	3413.15	2947.91	3801.92			2574.43	3625	3303.68	3685.89	2349.68	2797.6	2487.37	3192.04			14.4288	21.6717	19.3673	21.5091	14.0991	16.5454	14.3687	18.5138
																3334.88	4149.18	4627.51	3975.2	2350.31	3501.56	3044.47	3845.54			2883.62	3347.46	3872.67	3247.63	1836.06	2882.55	2651.77	3186.52			16.3321	20.0542	22.5202	19.2581	11.2933	16.9878	14.9311	18.6796
																3681.7	3823.43	4488.19	3677.5	2684.22	3119.82	2930.21	3817.09			3187.57	3091.63	3748.3	3082.24	2095.76	2674.56	2540.25	3202.22			18.035	18.4875	21.8336	17.902	12.8964	15.2533	14.3575	18.5848
																3822.4	3862.1	4516.24	3891.56	3664.83	3158.98	3770.9	3861.65			3318.63	3176.87	3624.5	3283	2898.62	2622.75	3290.5	3204.32			18.7345	18.7341	21.8072	18.9676	17.649	15.3503	18.5004	18.7627
																3577.83	4124.06	4586.04	3802.88	3688.68	3404.16	4234.55	3869.92			3112.44	3436.49	3829	3054.52	2955.54	2744.11	3546.19	3123.03			17.5426	20.0537	22.3085	18.3654	17.8059	16.4508	20.6105	18.7054
																3548.61	3959.29	4674.72	3584.5	3530.74	3445.39	4206.11	3779.79			3028.34	3159.93	3883.18	2958.66	2756.43	2772.58	3621.48	3080.99			17.3344	19.0984	22.7179	17.3988	16.9632	16.6448	20.5816	18.3037
																3626.33	4043.95	4416.87	4444.11	3145.57	3395.15	3965.7	3663.62			3038.6	3058.11	3605.92	3772.01	2422.47	2790.47	3352.12	3028.86			17.652	19.3195	21.395	21.6861	15.0759	16.4665	19.3363	17.7882
																3757.57	4012.68	3641.97	4629.31	3342.06	3350.56	4032.46	3768.64			3156.4	3018.06	2954.26	3849.91	2632.99	2761.63	3377.77	3023.89			18.2996	19.1519	17.6204	22.5021	16.0831	16.2589	19.6278	18.1966
																3561.57	3989.25	3539.94	4140.13	3719.39	3122.6	4381.12	3884.76			2963.58	3024.07	2805.76	3415.2	3026.57	2560.44	3879.08	3085.38			17.3139	19.0663	17.0541	20.0935	18.0055	15.138	21.5563	18.7223
																3060.79	4148.14	4303.59	4282.07	3859.11	3250.11	3958.69	3946.74			2502.32	3183.21	3439.35	3460.05	3081.34	2665.36	3335.23	3229.29			14.8301	19.8685	20.7644	20.7025	18.6167	15.7566	19.2899	19.1257
																3041.86	3723.78	3433.93	4308.74	3663.66	3109.84	3654.29	3838.33			2433.2	2787.45	2685.63	3427.57	2873.58	2575.62	3033.42	3108.44			14.6791	17.7583	16.5034	20.7716	17.6167	15.1045	17.7565	18.5648
																3134.91	3407.62	3539.42	3932.19	3171.16	3157.2	3640.77	4012.37			2496.34	2482.69	2748.33	3136.44	2433.35	2698.41	3095.83	3232.94			15.1156	16.1753	16.9885	18.9657	15.1888	15.427	17.7723	19.3884
																2789.66	2834.11	3869.66	3725.15	3030.37	3160.16	3904.31	4246.05			2268.28	2068.51	3120.89	3023.05	2313.07	2686.92	3414.88	3329.38			13.5028	13.457	18.7021	18.0243	14.5009	15.4259	19.1637	20.416
																2190.65	2696.37	4000.92	3881	3012.33	3171.42	3860.87	3395.55			1716.5	1956.05	3230.27	3336.58	2263.07	2584.2	3200.79	2565.8			10.5318	12.7898	19.3403	18.9853	14.3746	15.3567	18.7558	16.2196
																2282.72	3296.61	4142.39	3865.03	2744.71	3223.15	3695.32	3805.03			1776.18	2384.44	3291.42	3244.29	2097.99	2636.75	3154.92	2960.22			10.9607	15.6291	19.9655	18.8203	13.1373	15.6187	18.0526	18.2696
																2392.26	2932.67	3533.09	3526.72	2931.96	3341.38	3177.46	3455.6			1904.48	2217.1	2818.81	2815.58	2229.02	2866.02	2674.6	2733.72			11.5342	14.0098	17.0415	17.0128	14.0201	16.3382	15.4805	16.642
																2531.84	2763.32	3421.53	3428.8	2957.99	3319.12	3873.72	3114.07			2074.76	2124.06	2697.96	2694.85	2210.75	2740.99	3258.24	2558.74			12.2727	13.2395	16.4682	16.4934	14.1025	16.1122	18.8699	15.1025
																2871.43	3251.15	3519.03	2883.58	2419.69	2562.74	3569.12	3271.4			2422.94	2592.17	2830.51	2249.66	1742.58	1987.51	2989.02	2672.04			13.9961	15.6797	16.999	13.8523	11.4633	12.2979	17.3718	15.8479
																3392.19	4268.81	3580.25	2700.5	2549.91	2154.6	3570.22	2857.32			2907.54	3371.07	2819.18	2061.28	1828.09	1581.7	2977.14	2214.95			16.5844	20.5518	17.2278	12.9224	12.0711	10.2406	17.363	13.7104
																4003.64	4404.25	2977.39	2727.66	3114.43	2187.75	3762.55	2673.46			3400.91	3385.03	2272.03	2077.71	2335.31	1679.06	3119.65	2066.54			19.5398	21.101	14.2468	13.0476	14.8568	10.4789	18.2786	12.8217
																4046.08	4587.56	2693.4	2854.95	2620.99	2129.26	3607.11	3538.07			3402.73	3560.33	2090.86	2186.39	1974.47	1633.98	2985.46	2768.81			19.709	22.0173	12.9272	13.6695	12.5131	10.1986	17.5175	17.0058
																3671.53	4240.68	2679.8	3104.64	2607.93	2257.38	3689.48	3541.08			3142.46	3212.35	2058.79	2398.2	1980.69	1754.96	3107.73	2769.28			17.9451	20.2654	12.8381	14.8878	12.4685	10.8373	17.9774	17.0182
																3693.92	2952.17	3025.92	2475.83	2977.31	2208.97	3762.48	2737.28			3157.86	2147.84	2278.36	1903.84	2293.21	1682.52	3173.72	2145.41			18.0503	14.01	14.445	11.8629	14.2699	10.5664	18.3381	13.1604
																3717.55	2525.34	3224.94	2440.93	2973.36	2214.32	3826.97	2892.87			3158.74	1879.31	2432.23	1910.76	2307.42	1752.1	3230.43	2384.36			18.1444	12.0309	15.3995	11.733	14.27	10.6644	18.655	14.0379
																3393.38	3354.77	2954.23	3413.05	3371.91	2401.7	3062.8	3610.52			2860.19	2606.43	2227.69	2734.07	2789.81	1888.08	2535.43	2982.41			16.5367	16.1038	14.1064	16.4747	16.3742	11.5533	14.8747	17.5276
																3445.24	3722.07	2769.97	3496.43	3928.93	2254.43	2583.08	3454.17			2925.72	2900.98	2107.12	2840.32	3214.96	1803.64	2164.92	2870.41			16.8135	17.8771	13.2469	16.9208	19.0397	10.8795	12.5743	16.7876
																3542.39	2828.34	3013.59	2790.06	3909.45	2240.85	2507.54	2840.64			3039.76	2165.59	2297.29	2243.03	3095.97	1818.85	2054.64	2335.53			17.3225	13.5416	14.4174	13.4764	18.8313	10.8429	12.1546	13.7781
																3203.23	3069.23	3150.44	3633.32	3954	2225.71	2625.77	3215.19			2721.51	2349.24	2409.71	3050.06	2992.88	1801.76	2128.33	2617.96			15.6339	14.6941	15.081	17.6923	18.8928	10.7643	12.7021	15.5665
																2921.69	3545.12	3846.82	4248.54	4121.92	2239.01	3389	3020.6			2427.15	2819.37	3108.9	3556.41	3085.86	1810.34	2847.76	2528.65			14.1988	17.0895	18.5988	20.6769	19.6574	10.8262	16.5057	14.7009
																2722.47	3722.38	4080.43	4156.29	3468.98	2156.7	3631.06	3464.52			2221.75	2928.08	3367.36	3415.79	2549.83	1722.61	3004.86	3055.93			13.1865	17.9083	19.8053	20.1578	16.4914	10.4047	17.6334	17.0335
																2701.18	3822.73	3847.37	4367.48	3112.92	2106.03	3074.97	4159.74			2193.17	2959.43	3195.7	3603.93	2227.91	1712.84	2534.81	3637.43			13.071	18.3385	18.6969	21.1982	14.7321	10.1943	14.9219	20.4165
																2648.97	3559.08	4158.65	3809.97	2902.62	2549.38	2822.35	4491.89			2150.85	2723.84	3486.31	3103.79	2092.23	2155.63	2274.17	3732.17			12.8184	17.0389	20.2451	18.4479	13.7532	12.4312	13.6381	21.8303
																2478.9	3406.97	4206.35	3059.03	2828.48	2894.24	2774.49	4110.46			2028.37	2569.63	3404.44	2438.26	2084.51	2526.01	2209.73	3318.47			12.0127	16.2689	20.3425	14.7524	13.4525	14.2	13.3782	19.8696
																2533.02	3546.82	3129.19	3304.9	3097.59	3314.47	2833.06	4077.83			2060.91	2690.76	2457.85	2605.09	2327.68	2865.24	2226.26	3381.44			12.262	16.954	15.0505	15.9058	14.782	16.2313	13.6273	19.8106
																2587.64	2984	2657.12	3201.83	2529.31	3419.91	2834.78	4103			2042.06	2253.84	2073.82	2446.2	1844.22	3008.27	2292.01	3359.26			12.4564	14.2527	12.7654	15.3239	12.0077	16.805	13.7068	19.8853
																2565.13	2616.76	2800.3	3069.75	2345.38	3412.62	3085.88	3825.98			2040.21	1944.28	2187.07	2430.76	1725.06	2950.76	2539.93	3051.93			12.3657	12.463	13.4549	14.7863	11.1511	16.7127	14.9706	18.4536
																2620.45	3226.06	3162.05	3472.36	2898.01	3488.21	3003.35	3913.05			2105.34	2480.75	2443.27	2914.28	2220.25	2981.11	2498.04	2996.82			12.6557	15.4576	15.1639	16.9078	13.8767	17.0441	14.5991	18.7358
																2528.4	3118.59	3313.72	3506.31	3289.74	3127.39	2871.49	3672.95			1980.76	2357.39	2526.85	2860.82	2538.59	2603.99	2307.61	2835.19			12.1552	14.8976	15.8541	16.9824	15.7726	15.2051	13.8687	17.6108
																2576.8	3017.11	3449.86	3193.06	3079.92	2514.04	2876.37	3873.35			2013.09	2228.12	2575.18	2604.51	2342.3	2074.31	2224.59	3097.44			12.3816	14.3547	16.4441	15.4645	14.7285	12.202	13.7962	18.6906
																3008.66	3523.3	3116.34	3175.59	3278.28	2227.51	2658.18	3577.79			2432.96	2634.93	2338.28	2592.38	2496.24	1755.02	1945.5	2853.91			14.548	16.7996	14.8676	15.3822	15.6806	10.7197	12.6276	17.2565
																3351.54	3258.99	3530.04	2895.06	3077.09	2206.99	2480.14	3677.63			2781.43	2396.66	2716.55	2259.51	2424.41	1857.12	1945.62	2905.21			16.2847	15.4944	16.9164	13.9084	14.8082	10.7517	11.9261	17.7067
																3452.95	2844.24	4142.81	2824.31	2771.07	2268.87	2687.97	3925.28			2906.67	2159.02	3466.6	2118.48	2074.92	1828.33	2092.18	3073.64			16.8229	13.597	20.1609	13.4736	13.2156	10.9638	12.9072	18.869
																3720.94	3543.92	3560.26	2453.49	3473.8	2226.42	3165.99	2615.19			3173.62	2801.44	3035.23	1863.62	2756.05	1719.82	2525.21	1936.43			18.1743	17.065	17.3879	11.7304	16.7384	10.6764	15.2701	12.4482
																3937.41	3916.98	2868.28	3896.77	3533.88	2362.86	2893.76	2286.26			3356.21	3040.56	2341.11	3122.85	2755.7	2004.14	2286.74	1690.15			19.2293	18.7997	13.8932	18.8111	16.9748	11.5286	13.9334	10.8795
																3758.11	4040.95	2907.33	4660.02	2936.39	2982	2776.84	2812.41			3209.71	3202.71	2303.58	3853.87	2210.54	2539.13	2169.81	2143.93			18.3606	19.4676	14.0055	22.6275	14.0172	14.5603	13.3433	13.4549
																3733.65	3932.88	2814.86	3610.9	3198.68	3369.14	2963.63	2995.82			3103.74	3181.66	2177.34	2974.73	2436.99	2917.22	2309.64	2224.32			18.1471	19.0184	13.5015	17.5206	15.3013	16.5042	14.2341	14.2666
																3623.98	3777.74	3395.3	3219.23	3393.18	3003.21	2833.92	3354.17			2961.47	3067.03	2700.9	2599.98	2477.04	2552.17	2283.24	2545.54			17.5575	18.2802	16.3681	15.5626	16.1121	14.6583	13.6937	16.0341
																2842.75	4035	3580.38	3659.99	3291.78	2888.37	2562.44	3194.6			2369.73	3216.69	2871.19	2974.16	2436.16	2366.99	1990.44	2453.63			13.8242	19.4596	17.2858	17.7135	15.6673	14.001	12.3	15.3036
																2568.55	4666.02	2996.84	3684.63	3198.31	2294.99	2413.48	3278.11			2102.16	3670.82	2315.67	3002.72	2395.35	1934.1	1911.83	2533.16			12.4476	22.4487	14.3717	17.8421	15.2538	11.1837	11.626	15.7207
																2593.07	4535.22	3016.96	3619.12	2794.78	2101.22	2602.12	3290.11			2061.5	3550.7	2344.62	2998.96	2060.78	1748.39	2132.67	2599.53			12.4993	21.8004	14.483	17.5798	13.2934	10.2146	12.6137	15.8414
																2889.07	3663.06	2926.13	3756.02	2603.15	2328.48	2786.78	3971.55			2298.2	2832.14	2268.99	3086.54	1821.54	1936.45	2253.4	3200.67			13.9276	17.5685	14.0414	18.2162	12.2736	11.3183	13.4749	19.1918
																2983.27	3370.46	3052.33	3950.88	2784.88	2453.37	2613.3	4597.43			2409.29	2553.76	2350.58	3154.62	2028.46	2048.34	2087.86	3758.44			14.4217	16.1074	14.629	19.0594	13.2187	11.9342	12.6082	22.2753
																2522.02	3018.61	2942.59	3485.06	2598.76	2700.51	2505.93	4311.27			1968.07	2252.18	2264.3	2744.51	1942.25	2285.67	2004.2	3576.99			12.116	14.3872	14.1011	16.7701	12.3898	13.1707	12.0925	20.9468
																2506.16	2603.67	3124.32	3968.2	2349.74	2917.64	2848.2	4158.12			1916.17	1906.19	2381.23	3265.43	1785.89	2518.64	2339.49	3357.25			11.9961	12.3693	14.9466	19.2502	11.2355	14.284	13.8122	20.1003
																2681	2715.09	3144.96	3712.15	3332.42	2692.5	2782.52	4515.37			2054.16	2014.03	2399.83	3024.64	2587.43	2270.13	2272.8	3650.11			12.8377	12.9277	15.0485	17.9748	15.9948	13.1219	13.4796	21.8321
																2605.67	2803.12	3489.24	2962.79	2690.49	2306.9	2588.06	4865.11			2017.34	2044.47	2751.08	2334.91	2064.85	1831.84	1910.37	3855.49			12.5001	13.3083	16.7938	14.2588	12.8869	11.1175	12.3124	23.4376
																2470.88	2865.16	4053.9	2867.29	2074.08	2314.87	3023.11	4305.66			1922.14	2119.69	3427.1	2192.67	1598.55	1796.88	2479.57	3289.81			11.8636	13.636	19.7668	13.7251	9.94193	11.1103	14.6565	20.6071
																2525.7	2896.55	4497.42	2832.42	2783.59	2684.6	3384.04	3806.04			1943.79	2124.08	3733.06	2090.83	2182.53	2086.88	2882.16	2928.58			12.1036	13.7645	21.8531	13.475	13.384	12.8881	16.5242	18.2386
																2616.06	2575.72	4539.74	2644.92	3480.45	2849.03	3569.89	3935.51			2013.99	1895.36	3724.85	1973.01	2853.29	2340.61	2946.32	3056.25			12.5374	12.2472	22.0108	12.6058	16.8722	13.8168	17.3276	18.89
																2902.89	2752.52	4454.93	3087.76	3430.15	2901.78	3671.01	3810.23			2247.12	2018.66	3748.95	2367.23	2896.59	2366.78	3053.72	2933.31			13.9256	13.0803	21.7032	14.787	16.7218	14.0536	17.8449	18.2603
																3160.86	2674.98	4535.34	2918.78	3834.31	3090.42	4128.6	3644.92			2544.95	1940.38	3712.29	2219.62	3162.39	2607.75	3559.3	2858.77			15.2717	12.6881	21.9796	13.9578	18.6086	15.0635	20.2074	17.5264
																3224.77	2554.24	4287.89	2646.91	4110.14	2947.93	3881.52	3102.14			2721.63	1857.52	3499.8	1992.29	3161.74	2502.36	3126.9	2373.14			15.7189	12.1207	20.7694	12.6349	19.695	14.3854	18.7554	14.8502
																3685.74	3235.71	4198.75	2699.36	3501.65	2987.04	4431.35	2620.83			3129.18	2425.27	3339.68	1992.98	2696.93	2499.67	3559.98	1881.52			17.9864	15.4343	20.241	12.8424	16.7828	14.5366	21.4013	12.4096
																3913.42	3482.14	4493.89	2618.21	3695.66	2918.91	3816.18	2465.57			3248.36	2664.23	3570.88	1934.7	2943.03	2458.08	3044.3	1778.67			19.0155	16.6698	21.6598	12.4581	17.8196	14.222	18.4066	11.684
																3620.52	3651.44	4165.26	2840.21	3774.29	2607.79	3650.51	2660			3025.59	2801.36	3298.14	2170.34	3005.66	2211.47	2888.78	1998.03			17.6148	17.4886	20.063	13.5937	18.1987	12.7232	17.5816	12.6929
																3961.29	4028.37	3367.29	2965.78	3283.91	2222.08	3779.89	2798.21			3321.33	3047.29	2651.08	2337.9	2538.83	1806.46	3059.26	2087.57			19.2848	19.2461	16.2026	14.2738	15.7498	10.7552	18.2801	13.3366
																3832.33	4065.75	3114.97	3043.88	2946.33	2328.52	4160.65	2930.03			3208.72	3057.97	2430.04	2329.35	2269.56	1901.9	3422.5	2230.48			18.6521	19.4052	14.9637	14.5722	14.1216	11.2802	20.1824	14.0141
																3232.92	3552.98	3214.12	2767.48	2520.92	2474.81	4437.3	2672.4			2746.27	2706.53	2595.84	2026.3	1940.19	1969.8	3651.22	2019.29			15.7783	16.9957	15.5379	13.1477	12.0808	11.9318	21.5257	12.7653
																3043.26	3573.78	3313.05	2870.52	3011.95	2315.89	4608.1	2609.69			2557.47	2707.26	2608.76	2158.83	2216.04	1781.99	3757.62	1904.13			14.822	17.0785	15.942	13.7004	14.321	11.0978	22.3165	12.3908
																3003.45	2896.58	3418.12	2750.64	3375.56	2215.6	3883.23	2665.4			2430.39	2136.83	2677.42	2046.24	2562.18	1715.62	3112.42	1943.71			14.5246	13.7787	16.432	13.1034	16.1369	10.6291	18.7461	12.6541
																2783.4	2759.23	3162.31	2657.33	2947.14	2218.57	3565.16	2949.05			2199.39	1990.21	2424.29	1979	2111.08	1764.35	2849.57	2158.46			13.4019	13.0753	15.1439	12.6613	13.9495	10.6948	17.2019	14.0094
																2712.72	2786.73	2734.97	2651.1	2997.6	2132.73	3914.4	3925.29			2130.03	2078.78	1999.59	2028.27	2170.25	1688.12	3146.77	2939.14			13.0466	13.2816	12.9901	12.6912	14.2138	10.2722	18.907	18.7203
																2433.72	2423.24	2833.37	3208.48	3675.3	2077.55	3464.98	3503			1899.8	1765.39	2048.28	2478.1	2791.72	1602.29	2786.05	2671.78			11.6925	11.5025	13.4317	15.3854	17.572	9.95976	16.7368	16.7603
																2517.94	2917.17	3060.34	3988.58	2748.6	2141.36	3592.45	3619.93			1946.75	2214.1	2212.29	3182.4	1977.38	1599.46	2927.43	2799.18			12.0763	13.9454	14.5076	19.2387	13.0192	10.2081	17.3956	17.362
																2767.64	3699.41	2989.17	3940.9	2823.34	2405.41	3641.98	4327.33			2121.35	2811.26	2134.2	3246.79	2055.17	1924.39	2935.34	3363.16			13.2535	17.6887	14.1407	19.122	13.3998	11.6081	17.5995	20.7736
																2488.11	3736.09	3010.9	3522.56	2768.57	2289.05	3088.8	4185.21			1919.07	2870.81	2166.59	2785.26	2025.05	1794.77	2425.59	3329.27			11.9282	17.899	14.2622	16.9629	13.1506	11.0062	14.8557	20.1761
																2759.99	3621.62	2809.48	3113.58	2786.58	2299.59	2558.27	3574.37			2116.64	2791.59	2044.3	2261.7	2079.76	1828.9	1988.63	2933.8			13.2181	17.3603	13.3331	14.7721	13.2821	11.0854	12.2816	17.3314
																2534.14	3767.41	2860.48	3091.31	2937.59	2278.43	2567.97	3107.57			1926.75	2897.31	2030.44	2296.58	2140.09	1787.86	1981.33	2418.4			12.118	18.0518	13.5188	14.7229	13.944	10.9567	12.3117	14.9217
																1925.8	4112.07	2957.37	3493.64	3364.73	2307.56	2695.64	3084.03			1462.2	3234.25	2165.3	2776.58	2532.21	1804.55	2076.02	2335.08			9.20675	19.7827	14.0498	16.8393	16.061	11.0899	12.9196	14.7367
																2139.01	3904.38	2772.43	4264.68	3536.86	2451.05	2909.12	2567.86			1610.76	3019.43	2079.03	3402.6	2752.08	1843.47	2101.82	1870.41			10.2113	18.7267	13.2256	20.5704	16.9826	11.6985	13.7895	12.1886
																2324.44	2872.23	2947.85	4366.86	3481.31	2224.3	2785.74	2519.96			1733.45	2024.26	2081.71	3421.33	2613.63	1705.14	2078.42	1871.19			11.0778	13.5583	13.9198	20.9938	16.6105	10.6518	13.2773	12.0007
																2492.03	2882.95	2948.66	3608.39	3663.44	2238.39	2794.09	2829.05			1875.08	2072.18	2101.35	2769.34	2745.54	1670.47	2065.26	2136.31			11.8949	13.6535	13.9448	17.2836	17.4742	10.669	13.2957	13.512
																2485.07	2801.24	2934.26	3467.69	3949.61	2381.17	2790.05	2932.27			1897.9	2012.57	2085.78	2619.56	2919.82	1847.42	2094.76	2164.24			11.8927	13.2656	13.8708	16.5634	18.7947	11.4274	13.3124	13.9497
																2509.96	3002.17	2955.7	3160.9	4131.84	2937.26	2757.8	3857.34			1983.79	2128.01	2103.07	2400.3	3019.39	2468.64	2134.49	2880.47			12.0858	14.1851	13.9744	15.1118	19.623	14.306	13.2292	18.3876
																2998.87	3340.25	2909.2	3689.94	2895.81	2925.08	2643.57	4067.78			2424.8	2386.19	2070.11	2967.74	2049.3	2491.87	1989.3	3211.59			14.5004	15.8031	13.7547	17.8244	13.6789	14.2838	12.6185	19.5831
																3115.46	3112.66	2742.79	3495.51	2512.86	2485.02	2508.73	3821.55			2509.03	2247.71	1934.29	2708.28	1767.5	2008.47	1875.87	3039.11			15.053	14.753	12.9486	16.7712	11.8581	12.0148	11.9616	18.422
																2871	3035.79	2838.63	2727.86	2597.15	2299.39	2549.89	3610.98			2323.16	2237.62	2027.67	1957.94	1904.52	1780.17	1926.02	2777.99			13.884	14.4388	13.4296	12.916	12.3418	11.0308	12.1793	17.3033
																2695.35	3059.91	3144.82	2798.85	2769.26	2577.53	2571.48	2953.39			2173.05	2174.44	2209.94	1924.82	2036.96	1998.63	1836.86	2128.98			13.0258	14.4641	14.8379	13.1591	13.1665	12.3685	12.1658	13.994
																2713.11	3852.99	3043.43	3606.99	3541.91	3028.41	2905.86	2457.26			2179.74	2866.04	2163.93	2651.32	2616.96	2464.74	2339.84	1681.29			13.1032	18.3545	14.3875	17.1475	16.853	14.661	14.0399	11.5436
																2836.23	4119.68	3141.78	3320.52	3516.09	3570.72	3307.99	2585.41			2273.27	3133.59	2260.35	2466.06	2686.85	3009.54	2733.46	1912.3			13.6918	19.7014	14.8817	15.8136	16.8286	17.4008	16.06	12.3041
																2656.25	4224.54	2866.87	3732.61	2090.85	4135.56	3645.07	3059.17			2164.46	3191.39	1948.77	2883.91	1477.25	3224.59	2937.92	2282.21			12.8622	20.1786	13.4537	17.8998	9.87387	19.8646	17.6146	14.5803
																2518.43	4751.92	2955.84	3817.51	2782.7	3703.88	3157.92	3138.59			2133.81	3695.8	2091.16	2997.59	1958.65	2968.34	2534.64	2334.42			12.2851	22.8149	13.9618	18.3601	13.1329	17.88	15.2487	14.9511
																2569.34	4749.93	2968.76	3983.9	3896	3186.25	2724.68	2877.04			2221.71	3686.68	2177.45	3154.26	2987.74	2580.87	2190.93	2199.76			12.583	22.7969	14.1082	19.1891	18.6586	15.4114	13.1611	13.7714
																2473.5	4365.45	3721.7	4692.16	2470.72	2888.22	2541.22	2721.3			2117.79	3322.22	2858.9	3679.72	1821.35	2241.2	2005.98	1993.46			12.0903	20.8786	17.8292	22.5616	11.7515	13.8612	12.2335	12.9294
																2374.06	4235.32	4051.82	4213.15	2878.31	2826.71	2766.31	3558.14			2062.38	3239.52	3133.92	3361.48	2140.81	2195.72	2285.04	2805.3			11.6371	20.2743	19.4343	20.3218	13.7112	13.5685	13.4293	17.1253
																2569.78	4727.03	4192.12	3842.62	3734.26	3154.6	2666.75	4237.53			2256.19	3637.4	3366.59	3065.74	2968.82	2548.15	2222.88	3370.38			12.6229	22.6522	20.2446	18.5345	18.0002	15.2505	12.9682	20.4277
																2981.79	4886.99	3714.45	3518.74	2726.25	2908.31	2831.75	4327.35			2587.29	3807.35	2883.4	2751.61	2079.66	2276.32	2308.68	3345.11			14.6128	23.4706	17.8277	16.9106	13.0442	13.9793	13.7133	20.7538
																3475.59	4637.5	3778.55	3520.32	2810.82	3079.44	3466	4368.43			3006.15	3594.57	2958.26	2748.99	2093.74	2407.22	2902.29	3435.41			17.0221	22.252	18.1631	16.914	13.3931	14.7985	16.8694	21.0156
																3662.91	3637.33	3550.42	3518.69	3334.25	3065.16	3426.04	4145.6			3155.02	2766.01	2815.12	2847.83	2558.61	2431.89	2892.94	3278.1			17.925	17.3939	17.1057	17.0168	15.9701	14.7695	16.7016	19.9634
																3594.3	3469.25	3037.59	3887.88	2742.12	3057.88	3533.26	3968.84			3074.17	2609.33	2322.07	3178.39	2089.28	2453.88	2877.08	3143.05			17.5652	16.5582	14.5394	18.8374	13.1174	14.7651	17.1066	19.1174
																3762.3	4095.94	3325.96	4056.85	2750.91	2769.12	3491.48	4011.42			3210.56	3128.94	2549.3	3373.13	2083.3	2115.76	2835.28	3195.13			18.3781	19.6027	15.9271	19.7187	13.1455	13.2531	16.8957	19.3428
																3924.16	4044.92	3328.41	3619.84	3424.35	2543.61	3746.15	4100.36			3321.87	3110.31	2657.35	3026.7	2701.58	1864.89	3112.1	3259.99			19.1391	19.381	16.0563	17.6133	16.4833	12.0869	18.2056	19.7651
																3895.62	4135.59	2674.72	3343.08	3842.02	2334.74	3835.74	3870.44			3221.99	3171.13	2017.25	2782.99	2912.18	1642.09	3204.48	3095.29			18.9161	19.8056	12.7722	16.2531	18.3623	11.0174	18.6608	18.6768
																3891.91	4111.24	2964.89	3772.62	4266.94	2596.01	3540.5	3887.7			3205.3	3177.02	2205.31	3194.89	3175.65	1916.21	2914.87	3175.73			18.8831	19.7162	14.1237	18.4015	20.3283	12.3502	17.177	18.8338
																3695.21	3838.84	3283.73	3946.12	3926.07	2341.77	3752.48	3800.43			3057.7	2964.43	2404.3	3299.2	2850.94	1743.44	3084.25	3072.37			17.9446	18.4075	15.6004	19.2006	18.6258	11.1572	18.1997	18.3755
																3394.34	4394.71	3118.14	3776.18	3573.35	2459.39	3236.11	4011.41			2828.95	3439.22	2292.39	3058.79	2649.16	1738.02	2696.55	3126.56			16.5059	21.1233	14.824	18.265	17.0125	11.6147	15.7359	19.2669
																3177.29	4720.48	3482.19	3538.43	3703.54	2586.79	3108.68	3672.71			2665.98	3684.95	2745.81	2782.74	2735.58	1912.58	2664.03	2857.19			15.4703	22.679	16.7602	17.0227	17.6212	12.3099	15.1977	17.6342
																2957.47	4377.51	3942.56	3785.44	3444.72	3006.3	3966.23	3863.96			2480.02	3410.95	3223.69	3051.61	2577.92	2321.05	3367.78	3001.84			14.3983	21.0243	19.103	18.2935	16.4268	14.4149	19.3557	18.5479
																3278.16	4081.31	4043.62	3732.12	3511.12	3313.89	3729.74	3561.03			2721.75	3078.93	3183.28	3038.7	2620.17	2640.82	3129.56	2826.41			15.9295	19.4897	19.4566	18.0691	16.7352	15.9808	18.1602	17.16
																3222.02	4043.95	4124.15	3187.7	3148.64	3284.5	3930.37	3561.8			2671.15	3051.58	3207.93	2619.44	2356.85	2580.32	3343.19	2911.89			15.6523	19.3123	19.8013	15.4598	15.0155	15.7981	19.1872	17.2576
																2763.86	3999.64	4248.8	3243.67	2930.33	3059.52	3597.24	3790.31			2265.23	3037.45	3304.73	2656.44	2128.38	2438.94	3046.33	3076.94			13.3977	19.122	20.3995	15.7213	13.9024	14.755	17.546	18.3407
																2733.37	4042.33	3990.97	3317.39	2306.07	3731.62	3653.32	3591.46			2146.6	3063.79	3114.67	2668.75	1642.8	3010.32	3017.89	2880.33			13.1464	19.3194	19.1732	16.0255	10.9051	18.0357	17.7355	17.3396
																2683.9	4198.64	3388.19	3144.7	2095.95	3497.23	3165.35	3382.04			2104.5	3303.17	2629.93	2505.82	1493.17	2758.46	2734.22	2588.97			12.9048	20.2001	16.2616	15.1647	9.91158	16.8334	15.4987	16.192
																2903.43	4073.41	3678.09	3476.76	2323.41	3137.09	3256.29	2964.9			2333.86	3208.51	2908.98	2867.58	1631.18	2476.12	2724.46	2253.31			14.0237	19.6019	17.7127	16.8734	10.9607	15.1018	15.8463	14.1768
																3143.23	3596.97	3778.72	3843.22	2593.09	3198.3	3578.18	3243.97			2624.56	2850.78	3015.33	3183.72	1862.87	2584.21	2951.39	2444.59			15.2902	17.3286	18.2269	18.6673	12.2797	15.4626	17.3658	15.4882
																3348.62	3292.85	3266.62	3797.02	3011	3501.84	3735.41	3197.92			2860.98	2623.5	2589.92	3088.93	2243.35	2839.51	3075.32	2482.12			16.3611	15.8787	15.7382	18.3804	14.3475	16.9412	18.1225	15.3482
																3674.02	3686.26	3180.96	3878.82	3643.11	2684.03	3311.35	2885.78			3079.71	2908.28	2509.32	3203.18	2746.22	2124.37	2695.4	2244.63			17.8855	17.7441	15.3115	18.8291	17.3948	12.9273	16.0311	13.8554
																3727.84	3725.31	2986.82	3941.75	3549.96	2902.77	3518.2	3461.84			3083.93	2815.08	2388.54	3263.74	2709.08	2302.74	2817.49	2727.53			18.1022	17.7949	14.4128	19.1441	16.9866	13.9867	16.9814	16.6598
																3453.58	3971.8	2704.02	4210.86	3363.63	3226.17	3450.54	4017.53			2829.64	3003.25	2036.38	3431.79	2592.68	2561.94	2696.22	3092.53			16.7401	18.9745	12.9088	20.3906	16.1236	15.5478	16.5806	19.2534
																3385.33	3921.7	3062.4	4361.91	3252.61	3419.98	3144.66	3700.02			2790.13	3080.81	2330.13	3552.8	2514.31	2704.78	2542.14	2889.27			16.4275	18.8628	14.646	21.1197	15.5994	16.4696	15.2047	17.7773
																3767.07	3622.53	3602.81	3909.96	3597.3	3058.2	3250.09	2883.2			3138.18	2830.97	2767.79	3127.46	2814.06	2333.58	2584.25	2243.21			18.3169	17.4074	17.2599	18.8681	17.2893	14.6333	15.6668	13.8437
																3737.66	3562.77	3422.55	3363.36	3512.08	2653.72	2668.36	3084.19			3107.33	2747.27	2622.45	2594.03	2690.59	2013.85	1966.55	2308.25			18.1668	17.0794	16.3887	16.124	16.8169	12.6856	12.691	14.7077
																3383.08	3716.59	3701.85	3409.17	3497.88	2376.18	2411.2	3228.67			2813.99	2795.86	2813.11	2620.65	2610.66	1764.35	1774.31	2393.36			16.445	17.7393	17.7003	16.334	16.6725	11.3159	11.4649	15.3712
																3477.4	3462.06	3021.86	3414.29	3641.84	2035.63	2402.26	3158.46			2903.75	2651.94	2289.8	2654.53	2613.97	1493.58	1844.72	2333.31			16.916	16.577	14.4417	16.3916	17.2436	9.67434	11.5076	15.0281
																3630.25	2994.17	3073.73	3209.26	3277.35	2128.14	2655.55	3524.01			3051.61	2256.52	2287.56	2468.36	2409.06	1549.83	2022.01	2678.97			17.6819	14.2957	14.6436	15.3777	15.5805	10.1011	12.7019	16.8511
																3633.16	3404.85	3249.33	2824.23	3047.28	2330.51	2612.4	3460.6			3013.49	2602.02	2478.69	2139.72	2161.02	1720.82	1999.91	2669.04			17.6512	16.2963	15.5471	13.4968	14.3994	11.0877	12.5074	16.5902

[truncated: 3 more sheets: FigurS4, FigureS5, FigureS6]
